# Supplementary material for: A Comprehensive, Quantitative, and Genome-Wide Model of Translation
Source: PLoS Comput Biol. 2010 Jul 29;6(7):e1000865. doi: 10.1371/journal.pcbi.1000865 (PMC2912337; doi:10.1371/journal.pcbi.1000865)
Supplement: Table S1 — A separate csv file containing calculated quantitative measures of translation for 4,621 yeast genes. There are 151 genes for which ribosome queuing was reported (parameter queue ! = 0, see below); the values of translational parameters of these genes may be irrelevant. Column descriptions: (gene) the systematic name of the yeast gene taken from Saccharomyces Genome Database; (L) length of the transcript CDS in codons; (x) absolute number of gene transcripts in a yeast cell; (b) absolute number of proteins produced from one molecule of a transcript during its lifespan; (B) total amount of protein molecules produced from transcripts of a particular type (B = b * x); (g) ribosome density in number of ribosomes attached to a transcript per 100 codons (g< = 10); (w) absolute number of ribosomes attached to one transcript; (P) translation initiation frequency (the inverse of I); (Pz) relative rate of binding of free ribosomes to the 5′ end of a transcript; (Ps) relative rate of successful accomplishment of initiation once the ribosome-mRNA complex is formed; for clarity, normalised by the maximal observed value of Ps (65.88365), reported for gene YLL040C; (T) total time of translation of one protein molecule from a given transcript in ms (T = I + E); (I) total time (in ms) required for translation initiation, defined as a temporal interval from the point when the free 5′ end of a transcript becomes available for ribosomes to the moment when a ribosome finds the initiation AUG codon and the entire complex starts the phase of elongation; (E) total time required for translation elongation of a transcript in ms; (mean_E) mean time required for elongation of one codon of a transcript in ms; (h) estimated half-life of a transcript in ms; (m) estimated mean lifetime of a transcript in ms; and (queue) ribosome queuing index estimated at 30 Celcius degree: value “0” - no ribosome queuing was observed for a transcript, value “1” - ribosome queuing was observed for a transcript, an [file pcbi.1000865.s003.csv]

gene	L	x	b	B	g	w	P	Pz	Ps	T	I	E	mean_E	h	m	queue
YAL001C	1161	1.30	88.97	115.34	0.4911	5.70	2.021124e-05	3.601322e-05	8.518307e-03	331561	49477	282084	243.0	3051071	4401764	0
YAL002W	1275	0.40	149.63	59.80	0.7154	9.12	2.917496e-05	1.110213e-05	3.988653e-02	346940	34276	312664	245.2	3554867	5128588	0
YAL003W	207	66.59	1381.01	91961.73	5.0040	10.36	4.718202e-04	1.849722e-03	3.871617e-03	24073	2119	21954	106.1	2028837	2926993	0
YAL007C	216	11.16	311.55	3475.76	0.9202	1.99	4.978330e-05	3.098954e-04	2.438321e-03	60013	20087	39926	184.8	4337843	6258185	0
YAL008W	199	2.22	153.18	340.47	1.2307	2.45	5.173771e-05	6.174335e-05	1.271860e-02	66665	19328	47337	237.9	2052141	2960614	0
YAL009W	260	4.17	4.48	18.67	0.1245	0.32	5.000887e-06	1.157025e-04	6.560344e-04	264701	199965	64736	249.0	621212	896219	0
YAL010C	494	1.46	NA	NA	0.4507	2.23	1.899323e-05	4.049827e-05	7.118436e-03	169883	52650	117233	237.3	NA	NA	0
YAL011W	626	0.63	358.23	225.01	0.7748	4.85	3.192982e-05	1.744760e-05	2.777686e-02	183223	31319	151904	242.7	7776518	11219144	0
YAL013W	421	1.11	231.87	257.12	1.0270	4.32	3.951625e-05	3.080281e-05	1.947187e-02	134721	25306	109415	259.9	4067231	5867774	0
YAL014C	256	1.87	29.48	55.22	0.7915	2.03	2.715776e-05	5.203415e-05	7.921873e-03	111433	36822	74611	291.4	752328	1085380	0
YAL015C	400	2.17	65.09	141.20	0.2533	1.01	9.946763e-06	6.025577e-05	2.505564e-03	202381	100535	101846	254.6	4536141	6544268	0
YAL016W	636	6.22	293.38	1826.01	1.2705	8.08	5.954119e-05	1.728882e-04	5.227264e-03	152507	16795	135712	213.4	3415418	4927406	0
YAL017W	1357	0.66	644.14	422.38	0.9822	13.33	4.154340e-05	1.821475e-05	3.461793e-02	344908	24071	320837	236.4	10747365	15505171	0
YAL019W	1132	1.16	664.40	771.69	1.5422	17.46	6.914656e-05	3.226367e-05	3.252963e-02	266934	14462	252472	223.0	6660126	9608530	0
YAL020C	334	1.82	15.27	27.72	0.3047	1.02	1.088137e-05	5.043149e-05	3.274947e-03	185438	91900	93538	280.1	972753	1403386	0
YAL021C	838	0.94	5112.05	4830.75	3.5192	29.49	1.474952e-04	2.624929e-05	8.528694e-02	206725	6780	199945	238.6	24023833	34659064	0
YAL022C	518	3.94	148.20	584.25	0.4500	2.33	1.856031e-05	1.095063e-04	2.572577e-03	179471	53878	125593	242.5	5534788	7985011	0
YAL023C	760	2.83	1708.60	4836.06	3.0368	23.08	1.622588e-04	7.862298e-05	3.132428e-02	148403	6163	142240	187.2	7298898	10530084	0
YAL024C	1436	0.37	324.13	119.20	0.6809	9.78	2.833026e-05	1.021550e-05	4.209332e-02	380437	35298	345139	240.3	7930326	11441042	0
YAL025C	307	9.52	258.02	2456.97	0.9943	3.05	4.789005e-05	2.645071e-04	2.748086e-03	84621	20881	63740	207.6	3734568	5387843	0
YAL026C	1356	1.08	NA	NA	1.0124	13.73	5.038052e-05	2.991145e-05	2.556510e-02	292347	19849	272498	201.0	NA	NA	0
YAL027W	262	3.64	19.70	71.72	0.2775	0.73	1.033049e-05	1.011323e-04	1.550434e-03	167179	96801	70378	268.6	1321752	1906886	0
YAL029C	1472	1.17	689.14	806.01	0.8297	12.21	3.709356e-05	3.248846e-05	1.732973e-02	356197	26959	329238	223.7	12877658	18578534	0
YAL030W	118	1.55	379.83	589.54	3.7904	4.47	1.518676e-04	4.311430e-05	5.346457e-02	36036	6585	29451	249.6	1733602	2501060	0
YAL031C	761	0.93	321.45	297.68	0.5599	4.26	2.312052e-05	2.572364e-05	1.364230e-02	227528	43252	184276	242.1	9636952	13903183	0
YAL032C	380	1.45	NA	NA	0.9243	3.51	3.942751e-05	4.028908e-05	1.485369e-02	114444	25363	89081	234.4	NA	NA	0
YAL033W	174	8.17	41.88	342.02	0.5799	1.01	2.001164e-05	2.268662e-04	1.338860e-03	100391	49971	50420	289.8	1450514	2092650	0
YAL034W-A	290	1.35	111.95	151.60	0.6613	1.92	2.574297e-05	3.761644e-05	1.038731e-02	113343	38846	74497	256.9	3014255	4348650	0
YAL035W	1003	5.67	6037.34	34260.46	4.7751	47.89	2.940129e-04	1.576323e-04	2.831024e-02	166300	3401	162899	162.4	14233261	20534255	1
YAL036C	370	8.31	1826.14	15175.33	1.2247	4.53	6.871947e-05	2.308347e-04	4.518570e-03	80494	14552	65942	178.2	18419602	26573869	0
YAL038W	501	76.41	183063.70	13987600.00	8.3498	41.83	8.290549e-04	2.122454e-03	5.928807e-03	51664	1206	50458	100.7	153053937	220810156	2
YAL039C	270	1.97	17.18	33.88	0.7506	2.03	3.113088e-05	5.476494e-05	8.628019e-03	97220	32122	65098	241.1	382614	551995	0
YAL040C	581	0.65	578.63	378.42	0.7098	4.12	3.517773e-05	1.816660e-05	2.939114e-02	145653	28427	117226	201.8	11401344	16448663	0
YAL041W	855	1.84	905.85	1666.81	0.7587	6.49	3.064329e-05	5.111256e-05	9.099763e-03	244327	32634	211693	247.6	20490246	29561176	0
YAL042W	416	14.87	100.26	1491.33	0.4706	1.96	1.827343e-05	4.131668e-04	6.713003e-04	161850	54724	107126	257.5	3803210	5486872	0
YAL043C	786	1.12	753.71	847.91	1.3443	10.57	5.454937e-05	3.124931e-05	2.649547e-02	212027	18332	193695	246.4	9577255	13817059	0
YAL044C	171	39.16	18.74	733.94	0.7815	1.34	3.454458e-05	1.087898e-03	4.819633e-04	67635	28948	38687	226.2	376023	542486	0
YAL044W-A	111	3.15	53.87	169.50	1.5158	1.68	7.661450e-05	8.740059e-05	1.330512e-02	35013	13052	21961	197.8	487365	703120	0
YAL046C	119	3.40	18.05	61.36	1.5925	1.90	6.171492e-05	9.443517e-05	9.919247e-03	46911	16204	30707	258.0	202724	292468	0
YAL047C	623	0.81	126.42	102.28	0.9909	6.17	4.045870e-05	2.247335e-05	2.732539e-02	177295	24717	152578	244.9	2165885	3124711	0
YAL048C	663	0.61	143.97	87.11	0.6599	4.37	2.879633e-05	1.680665e-05	2.600629e-02	186652	34727	151925	229.1	3465463	4999606	0
YAL049C	247	4.82	157.04	757.15	1.0946	2.70	5.558322e-05	1.339236e-04	6.299541e-03	66633	17991	48642	196.9	1958406	2825383	0
YAL051W	1048	0.64	797.88	512.54	1.0831	11.35	4.769561e-05	1.784387e-05	4.057062e-02	258955	20966	237989	227.1	11595311	16728498	0
YAL053W	784	1.99	725.90	1441.89	1.0904	8.55	5.118491e-05	5.517638e-05	1.408027e-02	186552	19537	167015	213.0	9830166	14181931	0
YAL055W	181	1.18	41.47	48.85	1.1244	2.04	4.020406e-05	3.271864e-05	1.865078e-02	75496	24873	50623	279.7	715041	1031586	0
YAL056W	881	2.51	78.47	197.02	0.1468	1.29	6.149241e-06	6.974700e-05	1.338192e-03	372873	162622	210251	238.7	8844983	12760614	0
YAL058W	503	1.70	372.19	632.49	0.4440	2.23	1.961639e-05	4.720494e-05	6.307451e-03	164840	50978	113862	226.4	13151378	18973427	0
YAL059W	213	9.77	95.11	928.98	0.6338	1.35	3.155133e-05	2.713166e-04	1.765077e-03	74478	31694	42784	200.9	2089475	3014475	0
YAL060W	383	4.92	190.54	936.74	0.7188	2.75	3.596755e-05	1.365621e-04	3.997633e-03	104345	27803	76542	199.8	3672000	5297576	0
YAL061W	418	0.62	154.25	95.38	0.7536	3.15	3.388594e-05	1.717687e-05	2.994318e-02	122466	29511	92955	222.4	3155210	4552006	0
YAR002C-A	220	15.71	587.47	9227.23	0.9279	2.04	6.057142e-05	4.362980e-04	2.107205e-03	50211	16509	33702	153.2	6722694	9698797	0
YAR002W	540	3.04	2151.61	6539.02	1.3177	7.12	6.031823e-05	8.442028e-05	1.084486e-02	134547	16579	117968	218.5	24725221	35670953	0
YAR003W	427	3.47	35.61	123.61	0.2695	1.15	1.066109e-05	9.643113e-05	1.678057e-03	201754	93799	107955	252.8	2315126	3340021	0
YAR007C	622	2.88	1688.05	4862.82	2.0347	12.66	1.019941e-04	8.002031e-05	1.934627e-02	133889	9804	124085	199.5	11471916	16550477	0
YAR008W	276	3.91	200.23	783.85	0.1849	0.51	7.651930e-06	1.087459e-04	1.068023e-03	197374	130686	66688	241.6	18137315	26166614	0
YAR014C	708	2.67	364.38	973.90	0.6915	4.90	2.822769e-05	7.424435e-05	5.770776e-03	208860	35426	173434	245.0	8947475	12908478	0
YAR015W	307	22.21	161.92	3596.80	1.0861	3.33	5.410440e-05	6.170241e-04	1.330923e-03	80111	18483	61628	200.7	2074457	2992809	0
YAR018C	436	0.91	196.28	178.11	1.1739	5.12	4.957646e-05	2.520733e-05	2.985183e-02	123412	20171	103241	236.8	2744208	3959055	0
YAR019C	975	0.30	446.95	133.12	0.4472	4.36	1.944232e-05	8.273286e-06	3.566912e-02	275677	51434	224243	230.0	15934378	22988449	0
YAR027W	236	7.18	16.50	118.40	0.5130	1.21	2.048919e-05	1.993701e-04	1.559866e-03	107899	48806	59093	250.4	558078	805137	0
YAR028W	235	3.90	9.94	38.79	0.4140	0.97	1.784917e-05	1.083595e-04	2.500192e-03	110538	56025	54513	232.0	386192	557157	0
YAR042W	1189	0.54	211.93	114.83	1.5117	17.97	7.185506e-05	1.505053e-05	7.246493e-02	264065	13917	250148	210.4	2044420	2949475	0
YBL001C	105	15.95	32.09	511.86	1.1511	1.21	6.913517e-05	4.430664e-04	2.368386e-03	31946	14464	17482	166.5	321740	464173	0
YBL002W	132	47.11	434.41	20466.49	2.5241	3.33	1.971587e-04	1.308697e-03	2.286647e-03	21971	5072	16899	128.0	1527254	2203361	0
YBL004W	2494	1.12	665.34	742.61	1.8498	46.13	8.116847e-05	3.100375e-05	3.973703e-02	580687	12320	568367	227.9	5681770	8197061	0
YBL005W	977	0.61	720.01	435.80	0.6503	6.35	2.790200e-05	1.681291e-05	2.518923e-02	263551	35840	227711	233.1	17886664	25805002	0
YBL006C	181	12.23	4.12	50.38	0.3407	0.62	1.123150e-05	3.397088e-04	5.018262e-04	143939	89035	54904	303.3	254228	366774	0
YBL007C	1245	1.26	4943.64	6238.08	5.9926	74.61	2.954981e-04	3.505108e-05	1.279604e-01	255864	3384	252480	202.8	11596253	16729856	1
YBL008W	841	1.17	1124.88	1320.46	0.6121	5.15	2.654024e-05	3.260751e-05	1.235405e-02	231649	37679	193970	230.6	29378213	42383802	0
YBL009W	677	0.67	3837.33	2557.98	2.3461	15.88	9.894177e-05	1.851682e-05	8.110275e-02	170639	10107	160532	237.1	26882820	38783710	0
YBL010C	281	2.35	151.85	357.46	0.5134	1.44	2.019760e-05	6.539199e-05	4.688108e-03	120937	49511	71426	254.2	5211118	7518054	0
YBL011W	760	1.41	885.29	1251.34	0.9019	6.85	4.062437e-05	3.926329e-05	1.570443e-02	193349	24616	168733	222.0	15105170	21792154	0
YBL014C	895	1.32	73.73	97.64	0.1053	0.94	4.399951e-06	3.678631e-05	1.815449e-03	441553	227275	214278	239.4	11615273	16757297	0
YBL015W	527	0.97	NA	NA	1.7458	9.20	8.186731e-05	2.684012e-05	4.629652e-02	124597	12215	112382	213.2	NA	NA	0
YBL016W	354	2.96	289.46	858.10	0.7710	2.73	2.906325e-05	8.234725e-05	5.356948e-03	128314	34408	93906	265.3	6903432	9959546	0
YBL017C	1580	1.54	NA	NA	2.2315	35.26	1.033381e-04	4.284972e-05	3.660451e-02	350863	9677	341186	215.9	NA	NA	0
YBL018C	134	8.19	9.05	74.12	0.5368	0.72	2.755604e-05	2.275777e-04	1.837847e-03	62394	36290	26104	194.8	227582	328331	0
YBL019W	521	1.33	NA	NA	0.2303	1.20	9.349402e-06	3.699549e-05	3.835812e-03	235307	106959	128348	246.3	NA	NA	0
YBL020W	575	2.95	420.00	1237.38	0.3685	2.12	1.563424e-05	8.183711e-05	2.899671e-03	199498	63962	135536	235.7	18620820	26864164	0
YBL021C	145	4.53	3.34	15.15	0.4482	0.65	1.566102e-05	1.259407e-04	1.887453e-03	105352	63853	41499	286.2	147876	213340	0
YBL022C	1134	1.31	1682.13	2200.99	3.4534	39.16	1.593477e-04	3.634585e-05	6.654469e-02	252040	6276	245764	216.7	7317118	10556369	0
YBL023C	869	1.17	888.80	1039.44	1.2974	11.27	6.288964e-05	3.248583e-05	2.938377e-02	195169	15901	179268	206.3	9796033	14132688	0
YBL024W	685	3.96	4315.66	17109.53	2.7494	18.83	1.537242e-04	1.101257e-04	2.118731e-02	129018	6505	122513	178.9	19459444	28074043	0
YBL025W	146	5.28	15.69	82.83	0.4084	0.60	1.495503e-05	1.465961e-04	1.548414e-03	106733	66867	39866	273.1	727423	1049449	0
YBL026W	96	12.63	190.28	2403.85	1.5319	1.47	6.228427e-05	3.509311e-04	2.693884e-03	39666	16055	23611	245.9	2117534	3054956	0
YBL028C	107	26.74	184.31	4929.39	0.9407	1.01	5.717649e-05	7.429017e-04	1.168177e-03	35094	17490	17604	164.5	2234432	3223605	0
YBL029C-A	95	3.53	10.23	36.14	0.7437	0.71	3.515051e-05	9.818285e-05	5.433983e-03	48548	28449	20099	211.6	201641	290906	0
YBL029W	377	0.79	NA	NA	0.7542	2.84	2.854207e-05	2.195617e-05	1.973109e-02	134655	35036	99619	264.2	NA	NA	0
YBL030C	319	3.72	3901.29	14508.15	8.7610	27.95	6.717171e-04	1.033003e-04	9.869772e-02	43095	1489	41606	130.4	4025754	5807936	1
YBL031W	339	0.82	565.86	466.50	1.3045	4.42	5.261914e-05	2.290018e-05	3.487604e-02	103049	19004	84045	247.9	7454024	10753884	0
YBL032W	382	2.94	1575.88	4634.46	3.3209	12.69	1.629517e-04	8.169113e-05	3.027655e-02	83987	6137	77850	203.8	6703297	9670814	0
YBL033C	346	2.57	145.45	373.53	0.7981	2.76	3.060350e-05	7.133526e-05	6.511622e-03	122913	32676	90237	260.8	3294377	4752781	0
YBL034C	1514	0.32	NA	NA	2.0774	31.45	8.959464e-05	8.865876e-06	1.533849e-01	362207	11161	351046	231.9	NA	NA	0
YBL035C	706	0.62	1613.01	994.94	2.5690	18.14	1.091606e-04	1.713389e-05	9.670132e-02	175310	9161	166149	235.3	10242298	14776513	0
YBL036C	258	11.00	313.81	3451.73	0.7022	1.81	3.442112e-05	3.055353e-04	1.709960e-03	81685	29052	52633	204.0	6319365	9116917	0
YBL037W	1026	0.58	2193.25	1275.43	1.7411	17.86	7.348213e-05	1.615349e-05	6.904587e-02	256710	13609	243101	236.9	20688638	29847396	0
YBL038W	233	7.87	7.89	62.06	0.5884	1.37	2.713174e-05	2.185740e-04	1.884089e-03	87387	36857	50530	216.9	201500	290702	0
YBL039C	580	13.73	2775.39	38094.35	1.4128	8.19	8.397139e-05	3.812717e-04	3.342867e-03	109492	11909	97583	168.2	22909606	33051575	0
YBL040C	220	19.19	55.57	1066.40	0.3845	0.85	1.896295e-05	5.330710e-04	5.399371e-04	97337	52734	44603	202.7	2031191	2930389	0
YBL041W	242	7.15	231.71	1657.24	2.2103	5.35	1.037541e-04	1.986742e-04	7.926582e-03	61191	9638	51553	213.0	1547969	2233247	0
YBL042C	640	2.07	248.20	512.74	0.9897	6.33	4.628185e-05	5.738417e-05	1.224168e-02	158465	21607	136858	213.8	3717243	5362848	0
YBL045C	458	3.15	6068.17	19117.73	2.5648	11.75	1.459536e-04	8.751370e-05	2.531402e-02	87333	6851	80482	175.7	28818298	41576016	0
YBL046W	442	2.60	170.67	443.04	0.4962	2.19	1.990686e-05	7.211054e-05	4.190118e-03	160407	50234	110173	249.3	5942495	8573208	0
YBL047C	1382	0.99	5255.94	5191.72	6.5231	90.15	3.216194e-04	2.743842e-05	1.779121e-01	283408	3109	280299	202.8	11327477	16342095	1
YBL050W	293	8.37	847.33	7089.18	0.9616	2.82	4.161268e-05	2.324029e-04	2.717731e-03	91740	24031	67709	231.1	14114056	20362278	0
YBL051C	669	0.84	20570.36	17365.43	5.2440	35.08	2.613852e-04	2.344990e-05	1.691852e-01	138042	3826	134216	200.6	54548945	78697493	1
YBL052C	832	1.93	331.70	638.78	0.2275	1.89	9.916121e-06	5.349381e-05	2.813589e-03	291765	100846	190919	229.5	23186291	33450747	0
YBL054W	526	2.21	NA	NA	0.8370	4.40	3.420089e-05	6.144535e-05	8.448328e-03	157969	29239	128730	244.7	NA	NA	0
YBL055C	419	3.97	38.00	150.93	0.2851	1.19	1.139916e-05	1.103344e-04	1.568138e-03	192514	87726	104788	250.1	2310513	3333365	0
YBL056W	469	10.33	248.09	2563.43	0.5473	2.57	2.639546e-05	2.870156e-04	1.395873e-03	135122	37885	97237	207.3	6514933	9399061	0
YBL057C	215	8.01	21.15	169.40	0.5074	1.09	2.090698e-05	2.225261e-04	1.426043e-03	100015	47831	52184	242.7	701058	1011414	0
YBL058W	424	6.59	230.79	1521.82	1.9167	8.13	8.610150e-05	1.831656e-04	7.134920e-03	106002	11614	94388	222.6	1857939	2680439	0
YBL059C-A	110	6.61	NA	NA	1.0305	1.13	5.165401e-05	1.835708e-04	4.270933e-03	41306	19360	21946	199.5	NA	NA	0
YBL059W	194	1.37	87.27	119.96	0.9364	1.82	3.484597e-05	3.818430e-05	1.385128e-02	80830	28698	52132	268.7	1735956	2504456	0
YBL060W	688	1.83	142.84	261.37	0.2261	1.56	9.729653e-06	5.082710e-05	2.905523e-03	262681	102779	159902	232.4	10176199	14681152	0
YBL061C	697	3.52	618.55	2175.85	0.5316	3.71	2.239194e-05	9.771337e-05	3.478244e-03	210147	44659	165488	237.4	19147261	27623658	0
YBL063W	1112	0.46	675.57	312.77	0.9313	10.36	3.885855e-05	1.286044e-05	4.586200e-02	292236	25734	266502	239.7	12050663	17385431	0
YBL064C	262	1.95	213.78	417.11	1.9833	5.20	9.512120e-05	5.419797e-05	2.663892e-02	65140	10513	54627	208.5	1557808	2247442	0
YBL067C	748	1.41	1039.87	1471.37	0.7928	5.93	3.648870e-05	3.930451e-05	1.409089e-02	189916	27406	162510	217.3	19753501	28498278	0
YBL068W	328	6.11	1011.70	6180.11	1.0245	3.36	5.036621e-05	1.696853e-04	4.505234e-03	86571	19855	66716	203.4	13923102	20086790	0
YBL069W	430	1.66	278.00	462.12	1.5301	6.58	6.882106e-05	4.617574e-05	2.262194e-02	110135	14530	95605	222.3	2799902	4039405	0
YBL071W-A	83	5.59	149.81	837.25	2.2933	1.90	9.938192e-05	1.552412e-04	9.716788e-03	29215	10062	19153	230.8	1044879	1507441	0
YBL074C	356	1.50	63.27	94.66	0.3657	1.30	1.546070e-05	4.155989e-05	5.646472e-03	148884	64680	84204	236.5	2836530	4092248	0
YBL075C	650	1.47	259.33	380.09	0.2621	1.70	1.150431e-05	4.071316e-05	4.288922e-03	235021	86924	148097	227.8	15624879	22541935	0
YBL076C	1073	9.01	4886.94	44008.61	3.0614	32.85	1.962734e-04	2.501484e-04	1.190929e-02	172456	5095	167361	156.0	17258438	24898662	0
YBL078C	118	1.54	171.23	263.01	2.3972	2.83	9.894645e-05	4.266846e-05	3.519780e-02	38694	10106	28588	242.3	1199487	1730494	0
YBL079W	1503	1.27	2176.14	2764.15	1.0883	16.36	4.905390e-05	3.528356e-05	2.110199e-02	353827	20386	333441	221.9	30749493	44362140	0
YBL080C	542	1.22	48.08	58.51	0.2271	1.23	9.602348e-06	3.380599e-05	4.311279e-03	232351	104141	128210	236.5	3470689	5007145	0
YBL082C	459	1.86	169.49	314.63	0.6272	2.88	2.657694e-05	5.156390e-05	7.823149e-03	145946	37627	108319	236.0	4420467	6377386	0
YBL085W	981	1.36	920.21	1250.55	1.1164	10.95	4.633685e-05	3.774966e-05	1.863098e-02	257927	21581	236346	240.9	13765245	19859051	0
YBL086C	467	1.69	140.42	237.96	0.6753	3.15	2.804502e-05	4.707293e-05	9.042881e-03	148099	35657	112442	240.8	3470548	5006942	0
YBL088C	2788	0.28	50.43	13.90	0.2534	7.07	1.064765e-05	7.657393e-06	2.110547e-02	757510	93917	663593	238.0	3283031	4736412	0
YBL089W	460	2.60	NA	NA	0.2919	1.34	1.153735e-05	7.231950e-05	2.421436e-03	203063	86675	116388	253.0	NA	NA	0
YBL090W	178	7.50	7.18	53.83	0.7486	1.33	2.909917e-05	2.082334e-04	2.121058e-03	80155	34365	45790	257.2	171039	246757	0
YBL091C	422	4.14	6319.41	26186.72	2.3362	9.86	1.188091e-04	1.151070e-04	1.566644e-02	91397	8417	82980	196.6	36868253	53189646	0
YBL091C-A	176	1.27	2.51	3.19	1.6065	2.83	6.834857e-05	3.532643e-05	2.936649e-02	56000	14631	41369	235.1	25423	36677	0
YBL092W	131	134.55	2414.77	324902.00	4.9343	6.46	4.949407e-04	3.737437e-03	2.010026e-03	15080	2020	13060	99.7	3381803	4878910	0
YBL093C	221	12.79	39.82	509.14	0.3393	0.75	1.257795e-05	3.552103e-04	5.374607e-04	139122	79504	59618	269.8	2194133	3165464	0
YBL095W	271	4.48	2.10	9.40	0.1233	0.33	5.080834e-06	1.245234e-04	6.193075e-04	262600	196818	65782	242.7	285960	412553	0
YBL097W	755	0.92	NA	NA	0.8490	6.41	3.743766e-05	2.553941e-05	2.224949e-02	197923	26711	171212	226.8	NA	NA	0
YBL098W	461	3.28	1559.17	5121.14	0.5541	2.55	2.716548e-05	9.123665e-05	4.519292e-03	130847	36811	94036	204.0	39783500	57395458	0
YBL099W	546	3.56	8219.72	29234.86	5.7686	31.50	4.218237e-04	9.879644e-05	6.480552e-02	77038	2371	74667	136.8	13506779	19486164	1
YBL101C	1118	0.34	2014.76	680.37	2.0239	22.63	8.527628e-05	9.380421e-06	1.379838e-01	277073	11727	265346	237.3	16376453	23626228	0
YBL102W	216	9.63	42.70	411.26	0.4633	1.00	1.658286e-05	2.675599e-04	9.407205e-04	120649	60303	60346	279.4	1784684	2574754	0
YBL103C	487	1.83	281.84	516.04	0.6777	3.30	3.031998e-05	5.086040e-05	9.048392e-03	141837	32982	108855	223.5	6443184	9295550	0
YBL104C	1039	0.67	1589.36	1070.19	0.7424	7.71	3.269094e-05	1.870412e-05	2.652849e-02	266551	30590	235961	227.1	33699296	48617807	0
YBL105C	1152	0.91	2219.75	2009.49	1.6809	19.36	7.733657e-05	2.514666e-05	4.667958e-02	263318	12930	250388	217.4	19895022	28702449	0
YBL106C	1011	0.49	134.17	65.17	0.6103	6.17	2.600222e-05	1.349151e-05	2.925312e-02	275733	38458	237275	234.7	3576617	5159968	0
YBL107C	197	5.55	71.34	395.68	0.5988	1.18	2.227001e-05	1.540638e-04	2.194027e-03	97872	44903	52969	268.9	2220497	3203500	0
YBR001C	781	0.97	1066.19	1034.15	1.0746	8.39	4.594305e-05	2.694300e-05	2.588190e-02	204447	21766	182681	233.9	16085738	23206815	0
YBR002C	287	5.84	54.28	317.04	0.3099	0.89	1.210089e-05	1.622384e-04	1.132103e-03	156130	82639	73491	256.1	3109355	4485851	0
YBR003W	474	1.70	193.83	330.09	0.7239	3.43	3.304863e-05	4.730629e-05	1.060369e-02	134079	30258	103821	219.0	4065254	5864921	0
YBR004C	434	1.51	NA	NA	0.8821	3.83	4.184706e-05	4.203674e-05	1.510978e-02	115379	23897	91482	210.8	NA	NA	0
YBR005W	214	3.25	6.33	20.58	0.6178	1.32	2.070735e-05	9.024549e-05	3.482742e-03	112136	48292	63844	298.3	212045	305917	0
YBR006W	498	1.04	57.15	59.34	0.5699	2.84	2.822902e-05	2.884246e-05	1.485545e-02	135955	35425	100530	201.9	1403247	2024457	0
YBR007C	737	0.77	440.19	338.93	0.8801	6.49	3.696293e-05	2.138776e-05	2.623151e-02	202539	27054	175485	238.1	8254609	11908883	0
YBR008C	549	0.93	NA	NA	0.0098	0.05	4.658057e-07	2.589929e-05	2.729853e-04	2261813	2146818	114995	209.5	NA	NA	0
YBR014C	204	7.46	267.59	1996.37	0.7843	1.60	3.332228e-05	2.072368e-04	2.440564e-03	78024	30010	48014	235.4	5566237	8030383	0
YBR015C	598	1.48	2764.10	4098.23	2.8671	17.15	1.292990e-04	4.118517e-05	4.765152e-02	140337	7734	132603	221.7	14817798	21377563	0
YBR016W	129	2.65	241.37	639.29	3.6252	4.68	1.294250e-04	7.357009e-05	2.670171e-02	43859	7726	36133	280.1	1292704	1864978	0
YBR017C	919	2.80	2050.34	5742.33	1.2768	11.73	5.476867e-05	7.779659e-05	1.068548e-02	232501	18259	214242	233.1	25948860	37436291	0
YBR021W	634	0.45	178.70	79.59	0.5660	3.59	2.975616e-05	1.237151e-05	3.650702e-02	154199	33606	120593	190.2	4162614	6005382	0
YBR022W	178	4.91	28.48	139.81	0.5316	0.95	2.406298e-05	1.363580e-04	2.678496e-03	80879	41558	39321	220.9	820405	1183594	0
YBR023C	1166	2.67	289.83	775.05	0.6327	7.38	2.904502e-05	7.428293e-05	5.934784e-03	288414	34429	253985	217.8	6916614	9978564	0
YBR024W	302	1.41	127.49	180.27	0.9591	2.90	4.234412e-05	3.927681e-05	1.636361e-02	92016	23616	68400	226.5	2086980	3010876	0
YBR025C	395	23.60	7338.08	173144.20	2.8845	11.39	2.308095e-04	6.554253e-04	5.345062e-03	53698	4333	49365	125.0	22037085	31792793	0
YBR026C	381	2.46	647.24	1594.86	1.7289	6.59	7.804593e-05	6.844662e-05	1.730695e-02	97215	12813	84402	221.5	5748340	8293102	0
YBR028C	526	1.95	1514.93	2955.93	0.5985	3.15	2.745872e-05	5.420005e-05	7.689585e-03	151074	36418	114656	218.0	38241745	55171176	0
YBR029C	458	1.61	2631.16	4228.08	2.2529	10.32	1.043854e-04	4.463683e-05	3.549514e-02	108430	9580	98850	215.8	17471613	25206209	0
YBR030W	553	2.44	220.83	538.43	0.3223	1.78	1.487227e-05	6.772652e-05	3.333043e-03	187066	67239	119827	216.7	10292344	14848713	0
YBR034C	349	13.46	491.78	6617.19	0.6190	2.16	3.457022e-05	3.737626e-04	1.403876e-03	91415	28927	62488	179.0	9860485	14225672	0
YBR035C	229	7.10	81.18	576.12	1.7854	4.09	8.493319e-05	1.971393e-04	6.539229e-03	59913	11774	48139	210.2	662500	955786	0
YBR036C	411	5.31	733.44	3892.39	1.1197	4.60	4.574018e-05	1.474164e-04	4.709496e-03	122472	21863	100609	244.8	11114631	16035023	0
YBR037C	296	1.67	92.85	155.44	0.9071	2.68	3.559072e-05	4.650243e-05	1.161672e-02	103537	28097	75440	254.9	1808270	2608783	0
YBR038W	964	0.56	49264.44	27656.64	4.1990	40.48	2.065777e-04	1.559421e-05	2.010677e-01	200787	4841	195946	203.3	165301062	238479022	1
YBR039W	312	4.93	1077.81	5309.07	3.1652	9.88	2.027442e-04	1.368274e-04	2.249042e-02	53641	4932	48709	156.1	3684853	5316119	0
YBR041W	670	2.26	374.25	847.63	0.8689	5.82	4.373317e-05	6.291402e-05	1.055081e-02	155978	22866	133112	198.7	5931620	8557519	0
YBR042C	398	5.92	234.55	1389.50	0.3707	1.48	1.555443e-05	1.645560e-04	1.434705e-03	159141	64290	94851	238.3	10452319	15079509	0
YBR043C	690	2.78	16.93	47.03	0.0573	0.40	2.529624e-06	7.713552e-05	4.977645e-04	551733	395316	156417	226.7	4640375	6694646	0
YBR044C	574	2.50	62.50	156.30	0.2575	1.48	1.118221e-05	6.946548e-05	2.443323e-03	221590	89428	132162	230.2	3874112	5589162	0
YBR046C	335	1.63	2071.38	3374.51	2.3427	7.85	1.052587e-04	4.525306e-05	3.530467e-02	84060	9500	74560	222.6	13640438	19678992	0
YBR047W	176	2.29	9.81	22.45	0.2605	0.46	1.248296e-05	6.355113e-05	2.981376e-03	116833	80109	36724	208.7	544849	786051	0
YBR049C	811	1.41	6235.88	8788.12	3.3385	27.08	1.686309e-04	3.914677e-05	6.538280e-02	166488	5930	160558	198.0	25632204	36979454	0
YBR052C	211	6.69	20.01	133.88	1.1393	2.40	5.504479e-05	1.858225e-04	4.496144e-03	61840	18167	43673	207.0	252016	363582	0
YBR053C	359	3.16	742.28	2344.37	0.9690	3.48	4.858914e-05	8.773124e-05	8.406345e-03	92179	20581	71598	199.4	10589037	15276752	0
YBR054W	345	1.07	407.73	436.25	2.3677	8.17	1.662706e-04	2.972051e-05	8.491443e-02	55143	6014	49129	142.4	1699752	2452224	0
YBR055C	900	1.51	528.65	800.10	0.5096	4.59	2.200803e-05	4.204091e-05	7.945686e-03	253855	45438	208417	231.6	16649984	24020850	0
YBR056W	502	2.62	208.82	546.52	0.7146	3.59	3.896977e-05	7.270016e-05	8.136072e-03	117720	25661	92059	183.4	3714230	5358501	0
YBR057C	367	2.30	941.07	2163.75	1.2725	4.67	5.274053e-05	6.386781e-05	1.253386e-02	107510	18961	88549	241.3	12368119	17843423	0
YBR058C	782	2.27	1363.56	3102.03	1.0106	7.90	4.656634e-05	6.319300e-05	1.118473e-02	191195	21475	169720	217.0	20296797	29282088	0
YBR058C-A	81	24.39	NA	NA	0.9025	0.73	3.909180e-05	6.775052e-04	8.757806e-04	44281	25581	18700	230.9	NA	NA	0
YBR059C	1109	0.66	2980.50	1958.37	2.6182	29.04	1.135311e-04	1.825168e-05	9.441354e-02	264559	8808	255751	230.6	18197011	26252738	0
YBR060C	621	1.15	428.57	493.54	1.1663	7.24	4.805835e-05	3.198876e-05	2.280309e-02	171511	20808	150703	242.7	6181282	8917704	0
YBR061C	311	3.85	141.89	546.02	1.0516	3.27	4.732927e-05	1.068936e-04	6.720482e-03	90231	21129	69102	222.2	2078035	2997971	0
YBR062C	181	5.92	18.70	110.72	0.5965	1.08	2.765541e-05	1.644804e-04	2.552045e-03	75197	36159	39038	215.7	468675	676155	0
YBR063C	405	1.54	21.72	33.38	0.0080	0.03	3.561198e-07	4.269022e-05	1.266164e-04	2899297	2808044	91253	225.3	42275644	60990862	0
YBR065C	365	1.60	622.17	997.85	0.7166	2.62	2.962449e-05	4.455065e-05	1.009298e-02	122053	33756	88297	241.9	14557308	21001756	0
YBR066C	221	5.48	32.61	178.75	0.7503	1.66	2.943418e-05	1.522802e-04	2.933802e-03	90305	33974	56331	254.9	767864	1107794	0
YBR067C	211	14.23	2191.66	31182.76	2.3673	5.00	1.844545e-04	3.952197e-04	7.083911e-03	32501	5421	27080	128.3	8235871	11881850	0
YBR068C	610	15.37	219.60	3375.26	0.5492	3.35	2.556559e-05	4.269502e-04	9.088683e-04	170153	39115	131038	214.8	5953841	8589577	0
YBR069C	620	9.58	136.48	1307.61	0.6701	4.15	2.953273e-05	2.661358e-04	1.684312e-03	174538	33861	140677	226.9	3203278	4621353	0
YBR070C	238	2.77	57.42	158.89	0.5157	1.23	1.895923e-05	7.686599e-05	3.743767e-03	117478	52745	64733	272.0	2099315	3028671	0
YBR071W	212	2.48	148.15	368.07	1.9534	4.14	7.682049e-05	6.901074e-05	1.689595e-02	66924	13017	53907	254.3	1336771	1928552	0
YBR072W	215	1.21	139.80	169.53	1.4558	3.13	9.637633e-05	3.368518e-05	4.342640e-02	42853	10376	32477	151.1	1005473	1450592	0
YBR073W	959	1.77	8248.47	14594.84	1.1302	10.84	4.785130e-05	4.915001e-05	1.477721e-02	247407	20898	226509	236.2	119482697	172377095	0
YBR074W	977	2.10	2676.10	5618.52	0.7499	7.33	3.016701e-05	5.831982e-05	7.851243e-03	276019	33149	242870	248.6	61488816	88709610	0
YBR077C	163	6.42	43.21	277.59	1.0684	1.74	4.536441e-05	1.784469e-04	3.858590e-03	60432	22044	38388	235.5	660241	952526	0
YBR078W	469	15.78	6837.60	107871.70	6.7155	31.50	5.347657e-04	4.382297e-04	1.852184e-02	60766	1870	58896	125.6	8862685	12786152	1
YBR079C	965	4.30	11918.98	51256.97	3.6333	35.06	2.317863e-04	1.194570e-04	2.945089e-02	155578	4314	151264	156.8	35643201	51422270	0
YBR080C	759	1.82	NA	NA	3.4702	26.34	1.741253e-04	5.061681e-05	5.221429e-02	157008	5743	151265	199.3	NA	NA	0
YBR081C	1333	0.95	397.55	376.41	0.9022	12.03	4.207188e-05	2.630062e-05	2.427997e-02	309626	23769	285857	214.4	6549819	9449391	0
YBR082C	149	13.99	320.36	4481.45	3.0526	4.55	1.935579e-04	3.885803e-04	7.560533e-03	28665	5166	23499	157.7	1147229	1655102	0
YBR083W	487	0.64	2749.56	1757.56	3.5456	17.27	1.374042e-04	1.775605e-05	1.174562e-01	132944	7278	125666	258.0	13870373	20010719	0
YBR084W	976	5.23	2682.05	14037.51	1.4675	14.32	7.194157e-05	1.453854e-04	7.510718e-03	212991	13900	199091	204.0	25841189	37280955	0
YBR085C-A	86	18.72	NA	NA	0.6392	0.55	3.129775e-05	5.198792e-04	9.137617e-04	49515	31951	17564	204.2	NA	NA	0
YBR085W	308	3.10	52.21	161.77	0.4449	1.37	2.326996e-05	8.606075e-05	4.104052e-03	101857	42974	58883	191.2	1555313	2243842	0
YBR086C	947	1.82	21498.48	39133.98	2.2888	21.67	1.113029e-04	5.056427e-05	3.341067e-02	203721	8984	194737	205.6	133883372	193152877	0
YBR087W	355	8.83	41.78	369.01	0.3027	1.07	1.251001e-05	2.453154e-04	7.740255e-04	165826	79936	85890	241.9	2315174	3340089	0
YBR088C	259	6.61	2035.76	13462.07	2.0704	5.36	1.098956e-04	1.836890e-04	9.080703e-03	57894	9100	48794	188.4	12840183	18524468	0
YBR091C	110	5.32	1.94	10.30	0.9723	1.07	3.131102e-05	1.478680e-04	3.213996e-03	66097	31938	34159	310.5	42842	61808	0
YBR094W	754	1.92	1534.31	2943.26	0.7182	5.42	3.515179e-05	5.328583e-05	1.001286e-02	182503	28448	154055	204.3	30254642	43648222	0
YBR095C	431	2.20	277.77	611.96	0.8100	3.49	3.470333e-05	6.119846e-05	8.607023e-03	129412	28816	100596	233.4	5548017	8004097	0
YBR096W	231	9.13	355.83	3250.13	0.6509	1.50	3.214664e-05	2.537202e-04	1.923104e-03	77882	31107	46775	202.5	7672425	11068970	0
YBR097W	1455	0.44	234.62	102.19	0.6305	9.17	2.628931e-05	1.209857e-05	3.298128e-02	386976	38038	348938	239.8	6186131	8924700	0
YBR098W	692	0.72	286.61	205.50	0.4530	3.13	1.862124e-05	1.991678e-05	1.419096e-02	222030	53702	168328	243.2	10668649	15391606	0
YBR101C	291	11.67	90.96	1061.08	0.9210	2.68	4.159450e-05	3.240524e-04	1.948242e-03	88473	24042	64431	221.4	1515719	2186721	0
YBR102C	754	0.62	826.08	511.83	2.5123	18.94	9.913231e-05	1.721094e-05	8.742446e-02	201170	10088	191082	253.4	5776070	8333107	0
YBR103W	536	3.80	63.07	239.38	0.2529	1.36	9.879428e-06	1.054231e-04	1.422389e-03	238416	101220	137196	256.0	4425364	6384450	0
YBR104W	330	9.77	51.06	498.92	0.2416	0.80	9.965456e-06	2.714078e-04	5.573104e-04	180363	100347	80016	242.5	3551665	5123970	0
YBR105C	363	0.68	639.05	436.36	0.9067	3.29	3.633760e-05	1.896750e-05	2.907827e-02	118097	27520	90577	249.5	12190065	17586546	0
YBR106W	189	61.56	64.75	3986.22	1.1053	2.09	8.004318e-05	1.710084e-03	7.104430e-04	38591	12493	26098	138.1	560715	808941	0
YBR108W	948	0.23	3221.29	735.56	3.8068	36.09	1.466147e-04	6.342834e-06	3.508461e-01	252968	6821	246147	259.6	15229224	21971126	0
YBR109C	148	13.38	733.68	9816.98	3.7199	5.51	1.884668e-04	3.716786e-04	7.696435e-03	34518	5306	29212	197.4	2698352	3892899	0
YBR110W	450	4.60	965.86	4444.45	0.4269	1.92	1.922460e-05	1.278205e-04	2.282859e-03	151945	52017	99928	222.1	34824350	50240918	0
YBR111C	232	10.03	170.75	1711.89	1.4000	3.25	7.646504e-05	2.784920e-04	4.167470e-03	55554	13078	42476	183.1	1547827	2233043	0
YBR111W-A	97	7.46	NA	NA	1.0147	0.98	3.851091e-05	2.071946e-04	2.821160e-03	51525	25967	25558	263.5	NA	NA	0
YBR114W	791	0.45	1033.51	469.03	0.9182	7.26	4.041161e-05	1.260620e-05	4.865689e-02	204477	24745	179732	227.2	17726877	25574478	0
YBR115C	1393	1.07	2429.17	2596.97	4.9734	69.28	2.636921e-04	2.969655e-05	1.347763e-01	266522	3792	262730	188.6	6385371	9212142	1
YBR119W	299	1.59	21.27	33.91	0.7859	2.35	3.044283e-05	4.427904e-05	1.043540e-02	110036	32848	77188	258.2	484352	698773	0
YBR120C	163	3.13	73.86	231.29	1.1644	1.90	5.074941e-05	8.698168e-05	8.855753e-03	57104	19705	37399	229.4	1008816	1455414	0
YBR121C	668	16.98	2578.09	43786.99	1.3739	9.18	9.675129e-05	4.717847e-04	3.112685e-03	105192	10336	94856	142.0	18470024	26646613	0
YBR122C	178	10.93	21.37	233.46	0.4468	0.80	2.243393e-05	3.035198e-04	1.121865e-03	80026	44575	35451	199.2	660146	952390	0
YBR123C	650	1.37	390.34	535.67	1.0806	7.02	4.957061e-05	3.811922e-05	1.973797e-02	161870	20173	141697	218.0	5458190	7874504	0
YBR125C	394	2.69	250.32	673.57	0.4711	1.86	2.047604e-05	7.474493e-05	4.158021e-03	139483	48838	90645	230.1	8473763	12225056	0
YBR126C	496	4.28	480.31	2053.99	2.1639	10.73	9.739045e-05	1.187893e-04	1.244404e-02	120471	10268	110203	222.2	3418431	4931753	0
YBR127C	518	14.35	9647.99	138427.90	3.1093	16.11	1.971209e-04	3.985517e-04	7.507067e-03	86779	5073	81706	157.7	33925747	48944507	0
YBR129C	329	6.38	59.90	382.07	0.2951	0.97	1.289223e-05	1.771839e-04	1.104399e-03	152874	77566	75308	228.9	3220462	4646145	0
YBR130C	426	1.68	1455.40	2451.05	2.6593	11.33	1.226921e-04	4.678064e-05	3.980823e-02	100482	8150	92332	216.7	8222265	11862221	0
YBR131W	705	0.86	115.86	99.32	0.3057	2.16	1.288161e-05	2.381341e-05	8.210526e-03	244963	77630	167333	237.4	6234152	8993980	0
YBR132C	597	0.29	1226.76	357.88	3.4412	20.54	1.557323e-04	8.103457e-06	2.916961e-01	138339	6421	131918	221.0	5460167	7877356	0
YBR133C	828	1.09	877.55	953.97	0.6103	5.05	2.689631e-05	3.019681e-05	1.351929e-02	225073	37180	187893	226.9	22615407	32627136	0
YBR135W	151	3.05	237.51	723.98	1.6493	2.49	6.765556e-05	8.467090e-05	1.212807e-02	51592	14781	36811	243.8	2433390	3510639	0
YBR136W	2369	0.20	328.85	66.72	0.9455	22.40	4.074594e-05	5.636035e-06	1.097319e-01	574279	24542	549737	232.1	5594155	8070660	0
YBR137W	180	5.82	29.52	171.77	0.9869	1.78	5.115596e-05	1.616557e-04	4.803166e-03	54274	19548	34726	192.9	399939	576990	0
YBR138C	525	1.33	NA	NA	0.6715	3.53	2.895759e-05	3.699318e-05	1.188127e-02	156268	34533	121735	231.9	NA	NA	0
YBR139W	509	1.14	998.51	1133.45	2.1696	11.04	1.033257e-04	3.153148e-05	4.973778e-02	116557	9678	106879	210.0	6698401	9663750	0
YBR140C	3093	0.31	645.33	200.03	0.9585	29.65	4.107561e-05	8.610307e-06	7.240819e-02	746095	24345	721750	233.3	10889874	15710768	0
YBR141C	338	1.34	95.35	127.93	0.7489	2.53	3.000805e-05	3.726854e-05	1.222131e-02	117677	33324	84353	249.6	2202560	3177622	0
YBR142W	774	3.06	2233.71	6840.33	1.1947	9.25	5.571874e-05	8.506431e-05	9.942057e-03	183908	17947	165961	214.4	27787637	40089087	0
YBR143C	438	24.42	14912.02	364150.80	1.1309	4.95	7.239380e-05	6.783321e-04	1.619874e-03	82236	13813	68423	156.2	142777742	205984740	0
YBR145W	352	1.80	209.69	376.98	0.5288	1.86	2.935643e-05	4.993827e-05	8.922614e-03	97467	34064	63403	180.1	4951099	7142925	0
YBR146W	279	3.98	447.40	1779.20	1.0938	3.05	4.567408e-05	1.104658e-04	6.275730e-03	88710	21894	66816	239.5	6789688	9795449	0
YBR149W	345	2.87	1854.85	5315.83	2.7125	9.36	1.392715e-04	7.960855e-05	2.655369e-02	74373	7180	67193	194.8	9231505	13318246	0
YBR151W	317	7.48	84.21	629.56	0.4341	1.38	1.941928e-05	2.076702e-04	1.419323e-03	122360	51495	70865	223.5	3005733	4336356	0
YBR152W	292	0.97	138.36	134.88	1.1053	3.23	5.047425e-05	2.707920e-05	2.829153e-02	83757	19812	63945	219.0	1900075	2741229	0
YBR153W	245	4.34	17.89	77.73	0.2112	0.52	7.942341e-06	1.206761e-04	9.989634e-04	191042	125907	65135	265.9	1561527	2252808	0
YBR154C	216	25.99	140.11	3642.03	0.8815	1.90	4.743129e-05	7.220733e-04	9.970249e-04	61225	21083	40142	185.8	2047480	2953890	0
YBR155W	386	1.64	4928.48	8081.20	3.4167	13.19	1.575116e-04	4.554710e-05	5.248969e-02	90080	6349	83731	216.9	21688321	31289633	0
YBR156C	699	0.34	1446.61	486.11	2.1050	14.71	8.926056e-05	9.334364e-06	1.451434e-01	176043	11203	164840	235.8	11233554	16206592	0
YBR157C	256	5.09	14.32	72.98	0.4404	1.13	1.922608e-05	1.415213e-04	2.062012e-03	110648	52013	58635	229.0	516413	745027	0
YBR158W	550	9.78	284.05	2778.56	0.3054	1.68	1.297560e-05	2.717156e-04	7.248283e-04	206525	77068	129457	235.4	15174000	21891455	0
YBR159W	348	14.54	812.38	11811.64	0.7275	2.53	3.820013e-05	4.038785e-04	1.435610e-03	92449	26178	66271	190.4	14740682	21266308	0
YBR160W	299	6.67	159.50	1064.40	0.6132	1.83	3.159724e-05	1.853717e-04	2.587188e-03	89677	31648	58029	194.1	3498936	5047898	0
YBR161W	377	2.44	72.40	176.73	0.3744	1.41	1.527610e-05	6.781149e-05	3.419256e-03	157869	65462	92407	245.1	3284914	4739129	0
YBR162C	456	5.67	21747.62	123289.80	4.3198	19.70	2.825802e-04	1.574755e-04	2.723648e-02	73248	3539	69709	152.9	53345221	76960885	1
YBR162W-A	66	27.50	317.39	8728.39	1.5217	1.00	7.266946e-05	7.639007e-04	1.443901e-03	27581	13761	13820	209.4	3027390	4367600	0
YBR163W	586	1.60	81.20	130.16	0.1914	1.12	8.532607e-06	4.452922e-05	2.908432e-03	248643	117197	131446	224.3	6596051	9516089	0
YBR164C	184	15.34	199.91	3065.66	0.6956	1.28	3.448994e-05	4.259832e-04	1.228916e-03	66103	28994	37109	201.7	4017562	5796117	0
YBR165W	278	5.11	125.73	642.42	0.3551	0.99	1.414219e-05	1.419351e-04	1.512339e-03	140515	70710	69805	251.1	6162167	8890128	0
YBR166C	453	5.65	306.67	1732.18	0.4782	2.17	2.143590e-05	1.568993e-04	2.073687e-03	147710	46651	101059	223.1	9916368	14306295	0
YBR167C	141	2.78	84.56	234.96	0.7139	1.01	3.225336e-05	7.718004e-05	6.342964e-03	62214	31005	31209	221.3	1817310	2621823	0
YBR168W	414	2.43	NA	NA	0.1740	0.72	7.367499e-06	6.742357e-05	1.658558e-03	233479	135731	97748	236.1	NA	NA	0
YBR169C	694	0.54	508.61	272.72	2.4024	16.67	1.187178e-04	1.489455e-05	1.209792e-01	148860	8423	140437	202.4	2969576	4284193	0
YBR170C	581	1.83	239.60	439.63	1.4570	8.47	5.887139e-05	5.096747e-05	1.753208e-02	160778	16986	143792	247.5	2821041	4069902	0
YBR171W	207	8.88	107.58	955.23	1.1467	2.37	5.364212e-05	2.466464e-04	3.301060e-03	62891	18642	44249	213.8	1390112	2005507	0
YBR172C	741	2.43	304.69	740.16	0.8657	6.41	3.900471e-05	6.747798e-05	8.773590e-03	190093	25638	164455	221.9	5414642	7811677	0
YBR173C	149	4.17	510.67	2127.23	3.9106	5.83	1.830045e-04	1.157106e-04	2.400551e-02	37304	5464	31840	213.7	1934208	2790472	0
YBR175W	316	8.08	12.34	99.78	0.1525	0.48	5.972263e-06	2.245472e-04	4.036952e-04	248131	167441	80690	255.3	1432530	2066704	0
YBR176W	313	3.36	125.10	420.40	0.4701	1.47	2.035992e-05	9.334496e-05	3.310605e-03	121383	49116	72267	230.9	4259079	6144553	0
YBR177C	452	2.03	19361.08	39207.49	2.0243	9.15	9.527901e-05	5.625186e-05	2.570885e-02	106526	10495	96031	212.5	140850314	203204049	0
YBR179C	856	1.18	1513.64	1783.05	0.7826	6.70	3.541031e-05	3.272183e-05	1.642534e-02	217414	28240	189174	221.0	29629146	42745821	0
YBR182C	453	1.21	NA	NA	0.1638	0.74	7.121781e-06	3.364440e-05	3.212907e-03	244632	140414	104218	230.1	NA	NA	0
YBR183W	317	1.98	42.14	83.40	0.2388	0.76	1.006984e-05	5.497830e-05	2.780055e-03	174482	99306	75176	237.1	2900511	4184553	0
YBR184W	524	0.86	NA	NA	0.3432	1.80	1.457369e-05	2.391652e-05	9.248979e-03	192003	68617	123386	235.5	NA	NA	0
YBR185C	279	2.15	114.57	246.75	0.8644	2.41	3.550545e-05	5.982466e-05	9.008182e-03	96090	28165	67925	243.5	2236692	3226865	0
YBR187W	281	16.62	99.48	1653.31	0.6352	1.79	3.134204e-05	4.616517e-04	1.030469e-03	88859	31906	56953	202.7	2200065	3174022	0
YBR188C	141	2.44	108.07	263.99	1.1165	1.57	4.010716e-05	6.785623e-05	8.971281e-03	64184	24933	39251	278.4	1867684	2694499	0
YBR189W	196	308.53	2698.84	832667.20	1.2610	2.47	1.271942e-04	8.570205e-03	2.252675e-04	27293	7862	19431	99.1	14707397	21218288	0
YBR192W	378	5.39	222.33	1198.99	0.3847	1.45	1.686300e-05	1.497989e-04	1.708632e-03	145525	59301	86224	228.1	9138947	13184713	0
YBR193C	224	1.66	NA	NA	0.9683	2.17	4.199611e-05	4.605395e-05	1.384090e-02	75457	23812	51645	230.6	NA	NA	0
YBR194W	124	3.75	49.99	187.48	0.6336	0.79	2.723511e-05	1.041859e-04	3.967733e-03	65563	36717	28846	232.6	1272178	1835365	0
YBR195C	423	2.58	274.75	709.26	0.3339	1.41	1.359239e-05	7.170713e-05	2.877105e-03	177476	73571	103905	245.6	14010952	20213531	0
YBR196C	555	35.84	4834.37	173272.00	3.9551	21.95	3.441743e-04	9.956015e-04	5.247050e-03	66684	2906	63778	114.9	9736148	14046293	0
YBR197C	218	0.88	36.07	31.81	1.6625	3.62	6.307307e-05	2.449779e-05	3.907864e-02	73317	15855	57462	263.6	396361	571828	0
YBR198C	799	1.19	NA	NA	2.1082	16.84	9.081267e-05	3.294365e-05	4.184052e-02	196499	11012	185487	232.1	NA	NA	0
YBR199W	465	10.89	253.25	2756.95	0.4410	2.05	1.833007e-05	3.024029e-04	9.200267e-04	166429	54555	111874	240.6	9576408	13815836	0
YBR200W	552	1.87	NA	NA	0.9464	5.22	4.401210e-05	5.204855e-05	1.283470e-02	141420	22721	118699	215.0	NA	NA	0
YBR201W	212	5.34	36.12	192.95	0.2734	0.58	1.173780e-05	1.483731e-04	1.200754e-03	134583	85195	49388	233.0	2133165	3077506	0
YBR202W	846	2.07	489.21	1010.47	0.7888	6.67	3.632295e-05	5.737614e-05	9.608865e-03	211256	27531	183725	217.2	9335456	13468216	0
YBR204C	376	1.96	57.29	112.10	0.4684	1.76	1.868637e-05	5.435417e-05	5.218125e-03	147761	53515	94246	250.7	2125020	3065756	0
YBR205W	405	8.73	NA	NA	0.6826	2.76	3.206487e-05	2.423938e-04	2.007846e-03	117399	31187	86212	212.9	NA	NA	0
YBR207W	466	4.18	67.57	282.29	0.3745	1.75	1.603940e-05	1.160475e-04	2.097851e-03	171164	62346	108818	233.5	2920096	4212808	0
YBR208C	1836	0.54	357.79	194.53	0.8355	15.34	4.216808e-05	1.510242e-05	4.237987e-02	387511	23715	363796	198.1	5881292	8484911	0
YBR210W	143	6.14	115.48	709.26	0.4606	0.66	1.774675e-05	1.705991e-04	1.578936e-03	93464	56348	37116	259.6	4510577	6507387	0
YBR211C	325	4.39	116.49	511.22	0.3432	1.12	1.400730e-05	1.219018e-04	1.744081e-03	151013	71391	79622	245.0	5764535	8316466	0
YBR212W	673	0.55	6195.03	3425.35	4.5901	30.89	1.907612e-04	1.535886e-05	1.885182e-01	167180	5242	161938	240.6	22510185	32475332	1
YBR214W	528	0.40	1851.49	749.40	2.2435	11.85	9.623471e-05	1.124316e-05	1.299169e-01	133481	10391	123090	233.1	13335693	19239338	0
YBR215W	626	0.98	1466.67	1436.56	1.6861	10.55	7.649247e-05	2.720748e-05	4.267295e-02	151059	13073	137986	220.4	13290450	19174066	0
YBR216C	675	2.06	567.00	1168.29	0.4991	3.37	2.096725e-05	5.723533e-05	5.560318e-03	208380	47693	160687	238.1	18744262	27042253	0
YBR217W	187	3.84	2.99	11.48	0.1042	0.19	4.081577e-06	1.067484e-04	5.803486e-04	292764	245003	47761	255.4	507374	731986	0
YBR220C	561	4.17	45.16	188.18	0.2478	1.39	1.078898e-05	1.157554e-04	1.414690e-03	221544	92687	128857	229.7	2901217	4185572	0
YBR221C	367	12.39	2623.71	32519.14	1.9522	7.16	1.182895e-04	3.442873e-04	5.214920e-03	69021	8454	60567	165.0	15374276	22180391	0
YBR222C	544	1.66	NA	NA	2.8144	15.31	1.349225e-04	4.621147e-05	4.431563e-02	120889	7412	113477	208.6	NA	NA	0
YBR225W	901	0.28	1835.38	521.60	1.3653	12.30	6.220157e-05	7.894275e-06	1.195946e-01	213845	16077	197768	219.5	20452677	29506975	0
YBR227C	521	1.71	NA	NA	1.3049	6.80	6.117835e-05	4.754559e-05	1.953034e-02	127473	16346	111127	213.3	NA	NA	0
YBR228W	305	1.63	5.41	8.83	0.2005	0.61	7.661377e-06	4.537320e-05	2.562889e-03	210342	130525	79817	261.7	489343	705972	0
YBR229C	955	1.09	6257.29	6849.57	1.7246	16.47	7.903035e-05	3.040709e-05	3.944949e-02	221059	12653	208406	218.2	54880431	79175725	0
YBR230C	135	1.76	458.25	804.97	2.7589	3.72	1.409144e-04	4.879486e-05	4.383324e-02	33528	7097	26431	195.8	2254112	3251996	0
YBR231C	304	1.21	42.81	51.60	1.4312	4.35	5.447682e-05	3.347930e-05	2.469777e-02	98224	18356	79868	262.7	544708	785847	0
YBR233W	414	0.71	1947.68	1389.71	2.1134	8.75	9.119914e-05	1.982005e-05	6.984066e-02	106902	10965	95937	231.7	14803109	21356372	0
YBR233W-A	95	5.47	239.96	1312.01	0.7404	0.70	2.366590e-05	1.518765e-04	2.365128e-03	71975	42255	29720	312.8	7028239	10139605	0
YBR234C	385	2.72	709.64	1929.78	2.9624	11.41	1.587923e-04	7.553780e-05	3.190711e-02	78122	6298	71824	186.6	3097679	4469006	0
YBR235W	1121	0.52	209.66	109.62	0.8010	8.98	3.281257e-05	1.452368e-05	3.429145e-02	304118	30476	273642	244.1	4428895	6389544	0
YBR236C	437	3.27	131.50	429.42	0.6650	2.91	3.062582e-05	9.070683e-05	5.124719e-03	127537	32652	94885	217.1	2976309	4293906	0
YBR237W	850	1.17	298.36	349.31	0.4567	3.88	1.883971e-05	3.252133e-05	8.792822e-03	259128	53079	206049	242.4	10977065	15836558	0
YBR238C	732	0.41	4726.47	1942.78	2.3072	16.89	1.301383e-04	1.141783e-05	1.729991e-01	137461	7684	129777	177.3	25174310	36318853	0
YBR242W	239	3.68	89.87	330.87	0.9990	2.39	4.369273e-05	1.022645e-04	6.484949e-03	77532	22887	54645	228.6	1425751	2056923	0
YBR243C	449	1.60	1110.27	1780.69	0.9155	4.11	4.321083e-05	4.455109e-05	1.472165e-02	118267	23142	95125	211.9	17809878	25694223	0
YBR244W	163	16.06	231.64	3720.11	0.7803	1.27	4.267907e-05	4.461173e-04	1.452072e-03	53232	23431	29801	182.8	3761969	5427373	0
YBR245C	1130	0.86	2036.46	1755.73	4.2344	47.85	2.057785e-04	2.394851e-05	1.304199e-01	237387	4860	232527	205.8	6859648	9896380	1
YBR246W	388	3.07	575.41	1763.86	0.5039	1.96	2.066847e-05	8.515016e-05	3.684218e-03	142976	48383	94593	243.8	19297161	27839919	0
YBR247C	484	2.98	1052.89	3133.44	1.7094	8.27	8.284479e-05	8.266768e-05	1.521079e-02	111937	12071	99866	206.3	8809344	12709197	0
YBR248C	553	5.45	165.33	901.64	0.8545	4.73	3.953869e-05	1.514900e-04	3.961508e-03	144805	25292	119513	216.1	2898345	4181428	0
YBR249C	371	19.33	4995.51	96543.66	1.9580	7.26	1.468148e-04	5.368362e-04	4.150977e-03	56290	6811	49479	133.4	23584959	34025903	0
YBR251W	308	5.00	75.82	378.95	0.5353	1.65	2.248875e-05	1.388383e-04	2.458546e-03	117780	44467	73313	238.0	2336830	3371333	0
YBR252W	148	11.19	32.61	365.11	1.1334	1.68	5.782471e-05	3.109662e-04	2.822426e-03	46303	17294	29009	196.0	390947	564017	0
YBR253W	122	6.03	6.58	39.66	0.5703	0.70	1.869658e-05	1.675010e-04	1.694209e-03	90697	53486	37211	305.0	243824	351764	0
YBR254C	176	6.06	40.62	245.98	0.6185	1.09	2.496278e-05	1.682234e-04	2.252314e-03	83668	40060	43608	247.8	1127833	1627119	0
YBR255W	695	1.16	251.41	292.14	0.4205	2.92	1.673644e-05	3.227796e-05	7.870082e-03	234377	59750	174627	251.3	10412302	15021776	0
YBR256C	239	10.69	24.19	258.61	0.3968	0.95	1.721441e-05	2.969957e-04	8.797599e-04	113175	58091	55084	230.5	973930	1405084	0
YBR257W	280	2.27	162.66	368.97	0.9043	2.53	3.802544e-05	6.301042e-05	9.159762e-03	92884	26298	66586	237.8	2965010	4277605	0
YBR258C	143	3.27	59.64	195.20	0.7363	1.05	3.383658e-05	9.091810e-05	5.648829e-03	60670	29554	31116	217.6	1221709	1762553	0
YBR259W	689	1.12	NA	NA	0.1033	0.71	4.478694e-06	3.117555e-05	2.180518e-03	382253	223279	158974	230.7	NA	NA	0
YBR260C	667	0.71	2256.06	1606.77	1.6086	10.73	7.241228e-05	1.978334e-05	5.555650e-02	161977	13810	148167	222.1	21595527	31155760	0
YBR261C	233	2.46	213.60	526.45	2.3221	5.41	9.504931e-05	6.846146e-05	2.107294e-02	67444	10521	56923	244.3	1557714	2247306	0
YBR262C	107	8.76	1.15	10.06	0.3623	0.39	1.425511e-05	2.433174e-04	8.892413e-04	97348	70150	27198	254.2	55836	80554	0
YBR263W	491	3.25	6033.70	19613.61	4.6029	22.60	2.568503e-04	9.029649e-05	4.317492e-02	91883	3893	87990	179.2	16282813	23491133	1
YBR264C	200	2.95	12.42	36.62	0.7028	1.41	2.545210e-05	8.191416e-05	4.716143e-03	94518	39289	55229	276.1	338171	487877	0
YBR265W	321	3.10	207.32	641.89	1.5025	4.82	6.796657e-05	8.600458e-05	1.199489e-02	85675	14713	70962	221.1	2114286	3050270	0
YBR267W	394	6.00	192.60	1156.41	0.9543	3.76	4.064842e-05	1.667816e-04	3.699286e-03	117096	24601	92495	234.8	3284302	4738246	0
YBR268W	106	5.08	7.62	38.70	0.8909	0.94	2.888706e-05	1.410299e-04	3.108956e-03	67309	34618	32691	308.4	182903	263874	0
YBR269C	139	1.40	50.38	70.51	3.4398	4.78	1.242202e-04	3.887988e-05	4.849419e-02	46541	8050	38491	276.9	281111	405557	0
YBR270C	546	0.96	16.57	15.93	0.0666	0.36	2.655096e-06	2.671261e-05	1.508642e-03	513556	376634	136922	250.8	4325414	6240254	0
YBR271W	420	3.02	248.28	749.97	0.4448	1.87	1.699777e-05	8.390606e-05	3.074829e-03	168748	58831	109917	261.7	10124741	14606914	0
YBR272C	481	2.57	499.99	1286.10	0.5086	2.45	2.188068e-05	7.145167e-05	4.648049e-03	157509	45702	111807	232.4	15838854	22850637	0
YBR273C	437	3.47	156.97	544.79	0.9747	4.26	4.025826e-05	9.640739e-05	6.338216e-03	130643	24840	105803	242.1	2702636	3899080	0
YBR274W	528	2.19	16.24	35.63	0.2501	1.32	1.111802e-05	6.093531e-05	2.769368e-03	208713	89944	118769	224.9	1012582	1460848	0
YBR275C	1917	0.46	988.55	456.21	0.9992	19.16	4.163054e-05	1.281911e-05	4.929200e-02	484145	24021	460124	240.0	16459407	23745905	0
YBR276C	808	1.86	NA	NA	0.1925	1.56	7.949207e-06	5.172395e-05	2.332676e-03	321496	125799	195697	242.2	NA	NA	0
YBR278W	202	4.00	15.25	61.04	0.4634	0.94	1.834530e-05	1.111584e-04	2.504983e-03	105533	54510	51023	252.6	576298	831423	0
YBR279W	446	2.89	508.10	1466.47	1.1678	5.21	5.338533e-05	8.017190e-05	1.010700e-02	116297	18732	97565	218.8	6597086	9517584	0
YBR280C	638	0.48	236.83	113.64	0.6363	4.06	2.752815e-05	1.332816e-05	3.134940e-02	183791	36326	147465	231.1	5963398	8603365	0
YBR281C	879	1.09	1148.71	1255.69	1.2007	10.55	5.808176e-05	3.036477e-05	2.903301e-02	198925	17217	181708	206.7	13708703	19777477	0
YBR282W	147	6.03	15.74	94.88	0.8509	1.25	3.711254e-05	1.674687e-04	3.363638e-03	60650	26945	33705	229.3	293916	424032	0
YBR283C	491	6.33	4848.22	30712.38	1.9525	9.59	1.184059e-04	1.759661e-04	1.021332e-02	89412	8446	80966	164.9	28381402	40945708	0
YBR286W	538	10.29	7450.40	76657.26	3.3942	18.26	2.154001e-04	2.858061e-04	1.143923e-02	89419	4643	84776	157.6	23975011	34588630	0
YBR287W	428	2.38	141.43	336.44	1.2852	5.50	6.280856e-05	6.607758e-05	1.442737e-02	103500	15921	87579	204.6	1560821	2251789	0
YBR288C	484	3.82	733.43	2798.34	0.6437	3.12	2.760593e-05	1.059841e-04	3.953521e-03	149075	36224	112851	233.2	18415365	26567756	0
YBR289W	906	0.82	1506.36	1228.93	1.5879	14.39	6.103262e-05	2.266187e-05	4.087790e-02	252097	16385	235712	260.2	17107690	24681179	0
YBR290W	322	7.23	27.20	196.65	0.3325	1.07	1.310013e-05	2.008135e-04	9.901595e-04	158075	76335	81740	253.9	1439310	2076485	0
YBR291C	300	3.18	58.44	185.89	0.3926	1.18	1.802483e-05	8.835054e-05	3.096593e-03	120815	55479	65336	217.8	2247473	3242419	0
YBR293W	475	3.19	12.20	38.96	0.0395	0.19	1.560494e-06	8.870570e-05	2.670133e-04	761088	640823	120265	253.2	5418832	7817722	0
YBR295W	1217	0.30	49.15	14.50	0.3199	3.89	1.415243e-05	8.195901e-06	2.620938e-02	345747	70659	275088	226.0	2407261	3472943	0
YBR296C	575	5.81	204.37	1187.32	0.2975	1.71	1.745051e-05	1.613797e-04	1.641275e-03	155337	57305	98032	170.5	8117702	11711368	0
YCL001W	189	14.05	NA	NA	0.7841	1.48	4.162198e-05	3.903789e-04	1.618299e-03	59630	24026	35604	188.4	NA	NA	0
YCL002C	252	4.39	64.49	282.85	0.1220	0.31	5.170228e-06	1.218390e-04	6.440887e-04	252877	193415	59462	236.0	8645320	12472560	0
YCL005W	257	2.97	53.75	159.81	0.2353	0.60	8.483009e-06	8.258974e-05	1.559000e-03	189168	117883	71285	277.4	4391843	6336090	0
YCL005W-A	74	14.23	NA	NA	1.4701	1.09	6.413801e-05	3.953128e-04	2.462617e-03	32553	15591	16962	229.2	NA	NA	0
YCL008C	386	0.60	442.21	265.87	1.5710	6.06	5.999085e-05	1.670057e-05	5.452253e-02	117752	16669	101083	261.9	5109426	7371344	0
YCL009C	310	2.83	9589.41	27153.79	6.5771	20.39	3.296240e-04	7.865673e-05	6.360704e-02	64889	3034	61855	199.5	20165022	29091977	1
YCL010C	260	3.60	15.83	56.95	0.4325	1.12	1.684974e-05	9.993765e-05	2.559095e-03	126080	59348	66732	256.7	651201	939485	0
YCL011C	428	14.45	769.90	11121.42	0.6026	2.58	2.998522e-05	4.012583e-04	1.134242e-03	119366	33350	86016	201.0	17797214	25675952	0
YCL014W	1637	0.31	5432.81	1708.93	3.5983	58.90	1.589310e-04	8.737707e-06	2.760791e-01	376921	6292	370629	226.4	23694136	34183413	0
YCL016C	381	2.64	12.14	32.03	0.1541	0.59	6.382407e-06	7.325329e-05	1.322451e-03	248667	156681	91986	241.4	1318975	1902878	0
YCL017C	498	2.43	1391.42	3383.38	2.8829	14.36	1.451951e-04	6.754427e-05	3.262764e-02	105767	6887	98880	198.6	6642518	9583128	0
YCL024W	1038	0.64	200.18	128.81	0.8075	8.38	3.248457e-05	1.787432e-05	2.758480e-02	288825	30784	258041	248.6	4271320	6162212	0
YCL025C	634	1.44	98.54	141.51	0.6418	4.07	3.418744e-05	3.988963e-05	1.300855e-02	148274	29251	119023	187.7	1997953	2882437	0
YCL027W	513	1.14	1007.24	1144.81	0.8223	4.22	3.093407e-05	3.157160e-05	1.487177e-02	168694	32327	136367	265.8	22569458	32560845	0
YCL028W	406	2.75	8777.21	24175.34	4.7430	19.26	2.300575e-04	7.650918e-05	4.563994e-02	88051	4347	83704	206.2	26445123	38152248	1
YCL029C	441	1.85	102.03	189.18	0.9772	4.31	3.726753e-05	5.150542e-05	1.098247e-02	142473	26833	115640	262.2	1897627	2737697	0
YCL030C	800	8.76	678.85	5944.45	1.6718	13.37	9.265747e-05	2.432402e-04	5.781858e-03	155136	10792	144344	180.4	5078307	7326448	0
YCL031C	298	13.31	172.31	2293.79	0.4041	1.20	1.818688e-05	3.697736e-04	7.465254e-04	121204	54985	66219	222.2	6567238	9474522	0
YCL032W	347	2.45	33.62	82.52	0.2698	0.94	1.065205e-05	6.817511e-05	2.371537e-03	181755	93879	87876	253.2	2187871	3156431	0
YCL033C	169	3.80	11.32	42.99	1.1590	1.96	4.607735e-05	1.055308e-04	6.627207e-03	64213	21703	42510	251.5	170239	245603	0
YCL034W	355	5.46	37.56	205.07	0.5979	2.12	2.132561e-05	1.516458e-04	2.134486e-03	146416	46892	99524	280.3	1220908	1761399	0
YCL035C	111	7.33	230.06	1687.18	2.8222	3.13	1.273881e-04	2.037156e-04	9.491327e-03	32441	7850	24591	221.5	1251792	1805955	0
YCL036W	567	7.95	2.31	18.36	0.0820	0.46	3.128210e-06	2.209199e-04	2.149232e-04	468222	319672	148550	262.0	511470	737895	0
YCL038C	529	1.16	308.60	358.62	0.4550	2.41	1.992851e-05	3.228049e-05	9.370378e-03	170945	50179	120766	228.3	10733665	15485406	0
YCL039W	746	0.59	629.42	374.12	1.0250	7.65	4.288900e-05	1.651085e-05	3.942746e-02	201594	23316	178278	239.0	10172338	14675582	0
YCL043C	523	8.84	15444.25	136578.50	5.7814	30.24	3.629658e-04	2.456480e-04	2.242719e-02	86060	2755	83305	159.3	29493510	42550141	1
YCL044C	418	0.50	6145.46	3063.39	3.0201	12.62	1.350522e-04	1.384667e-05	1.480398e-01	100880	7405	93475	223.6	31541226	45504370	0
YCL045C	761	2.39	NA	NA	2.5339	19.28	1.131456e-04	6.647681e-05	2.583389e-02	179264	8838	170426	224.0	NA	NA	0
YCL047C	259	3.42	19.77	67.59	0.4062	1.05	1.615278e-05	9.495312e-05	2.582025e-03	127034	61909	65125	251.4	848511	1224142	0
YCL049C	313	1.52	40.19	60.92	0.3789	1.19	1.574989e-05	4.211049e-05	5.676877e-03	138795	63493	75302	240.6	1768535	2551457	0
YCL050C	322	5.05	4304.75	21745.40	5.1767	16.67	3.110195e-04	1.403193e-04	3.364283e-02	56810	3215	53595	166.4	9593686	13840763	1
YCL051W	584	0.78	58.51	45.47	1.2985	7.58	5.360639e-05	2.158771e-05	3.769053e-02	160113	18654	141459	242.2	756518	1091425	0
YCL052C	417	4.03	91.31	367.90	0.2408	1.00	1.037856e-05	1.119170e-04	1.407548e-03	193097	96353	96744	232.0	6098516	8798299	0
YCL054W	842	4.83	1912.12	9231.42	1.2618	10.62	6.968705e-05	1.341069e-04	7.887208e-03	166804	14350	152454	181.1	19019017	27438641	0
YCL055W	336	5.51	44.86	247.10	0.4479	1.51	1.934859e-05	1.530112e-04	1.919325e-03	129470	51683	77787	231.5	1607053	2318488	0
YCL056C	145	3.94	17.08	67.23	0.2626	0.38	9.458207e-06	1.093165e-04	1.313244e-03	145981	105728	40253	277.6	1251934	1806159	0
YCL057C-A	98	4.69	NA	NA	1.8708	1.83	9.624405e-05	1.301529e-04	1.122386e-02	29439	10390	19049	194.4	NA	NA	0
YCL057W	713	1.43	6579.75	9401.34	3.3238	23.70	1.669049e-04	3.968968e-05	6.382838e-02	147980	5991	141989	199.1	27325365	39422169	0
YCL058W-A	114	4.42	NA	NA	1.0994	1.25	4.351931e-05	1.228712e-04	5.375937e-03	51776	22978	28798	252.6	NA	NA	0
YCL059C	317	12.77	1120.09	14307.47	1.0755	3.41	5.174670e-05	3.548181e-04	2.213600e-03	85212	19325	65887	207.8	15003667	21645716	0
YCL061C	1097	0.50	1580.09	794.78	2.1089	23.13	8.979797e-05	1.397209e-05	9.755004e-02	268768	11136	257632	234.9	12196656	17596055	0
YCL063W	424	1.18	362.41	426.09	0.8716	3.70	3.421524e-05	3.265873e-05	1.590166e-02	137239	29227	108012	254.7	7341929	10592164	0
YCL064C	361	18.86	699.10	13184.87	1.3930	5.03	6.527832e-05	5.238825e-04	1.891287e-03	92355	15319	77036	213.4	7423282	10709532	0
YCR002C	323	3.40	642.92	2182.95	1.9309	6.24	9.048165e-05	9.431513e-05	1.456134e-02	79980	11052	68928	213.4	4925205	7105569	0
YCR003W	184	8.54	24.26	207.18	0.4831	0.89	2.539222e-05	2.372313e-04	1.624617e-03	74388	39382	35006	190.3	662218	955379	0
YCR004C	248	8.27	1200.84	9925.15	2.2952	5.69	1.156536e-04	2.295875e-04	7.645984e-03	57864	8647	49217	198.5	7197018	10383103	0
YCR005C	461	106.25	32.84	3489.70	0.1209	0.56	6.040128e-06	2.951523e-03	3.106149e-05	257851	165559	92292	200.2	3768936	5437426	0
YCR008W	604	1.93	789.63	1521.38	0.9742	5.88	4.219863e-05	5.351909e-05	1.196773e-02	163138	23697	139441	230.9	12970405	18712338	0
YCR009C	266	11.93	221.27	2639.20	1.0248	2.73	5.135927e-05	3.313172e-04	2.352866e-03	72546	19471	53075	199.5	2986289	4308305	0
YCR011C	1050	3.55	1100.32	3906.42	0.6672	7.01	3.003111e-05	9.861792e-05	4.622084e-03	266577	33299	233278	222.2	25396525	36639440	0
YCR012W	417	201.62	7649.87	1542376.00	4.1104	17.14	4.058765e-04	5.600590e-03	1.099974e-03	44695	2464	42231	101.3	13064281	18847773	0
YCR014C	583	1.53	16.37	25.11	0.0558	0.33	2.562284e-06	4.262075e-05	9.124907e-04	517312	390277	127035	217.9	4427953	6388186	0
YCR015C	318	2.96	139.67	413.34	0.3821	1.22	1.772782e-05	8.220864e-05	3.273106e-03	124947	56409	68538	215.5	5460826	7878307	0
YCR016W	291	5.33	837.85	4469.74	1.3126	3.82	5.831532e-05	1.481885e-04	5.972972e-03	82647	17148	65499	225.1	9958833	14367560	0
YCR017C	954	1.96	1623.11	3179.93	1.2452	11.88	5.666244e-05	5.442111e-05	1.580339e-02	227298	17648	209650	219.8	19855334	28645192	0
YCR018C	222	5.58	NA	NA	0.4035	0.90	1.733724e-05	1.548920e-04	1.698921e-03	109340	57679	51661	232.7	NA	NA	0
YCR019W	364	1.99	40.42	80.51	0.3650	1.33	1.498249e-05	5.533797e-05	4.109444e-03	155428	66745	88683	243.6	1869756	2697488	0
YCR020C	216	1.96	4.01	7.87	0.0707	0.15	3.748640e-06	5.452806e-05	1.043460e-03	307485	266763	40722	188.5	741029	1069079	0
YCR020C-A	89	8.16	18.47	150.76	0.5707	0.51	2.683127e-05	2.266913e-04	1.796506e-03	56201	37270	18931	212.7	477243	688516	0
YCR020W-B	79	12.93	38.86	502.51	0.9190	0.73	3.269823e-05	3.592312e-04	1.381569e-03	52787	30583	22204	281.1	823700	1188348	0
YCR023C	612	1.88	70.19	132.26	0.3768	2.31	1.691091e-05	5.234116e-05	4.903949e-03	195491	59133	136358	222.8	2877112	4150796	0
YCR024C	493	0.48	439.92	211.87	1.0097	4.98	4.511387e-05	1.337807e-05	5.118456e-02	132500	22166	110334	223.8	6759086	9751300	0
YCR024C-A	41	49.39	3436.81	169743.40	6.5925	2.70	5.777973e-04	1.371939e-03	6.392387e-03	6409	1731	4678	114.1	4122926	5948125	0
YCR024C-B	89	52.91	NA	NA	0.0106	0.01	5.059314e-07	1.469811e-03	5.224593e-06	1995208	1976552	18656	209.6	NA	NA	0
YCR026C	743	1.95	339.71	663.72	0.6193	4.60	2.538834e-05	5.427128e-05	7.100462e-03	220622	39388	181234	243.9	9274818	13380734	0
YCR027C	210	2.60	29.97	77.81	0.7330	1.54	2.628543e-05	7.210416e-05	5.533208e-03	96602	38044	58558	278.8	790415	1140328	0
YCR028C	513	2.29	128.28	293.58	0.5105	2.62	2.132244e-05	6.357179e-05	5.090904e-03	169714	46899	122815	239.4	4170052	6016114	0
YCR028C-A	136	9.95	NA	NA	3.3800	4.60	2.318569e-04	2.764471e-04	1.273005e-02	24139	4313	19826	145.8	NA	NA	0
YCR030C	871	0.55	1332.21	726.74	3.3320	29.02	1.537160e-04	1.515331e-05	1.539692e-01	195307	6506	188801	216.8	6007276	8666668	0
YCR032W	2168	0.50	NA	NA	0.3892	8.44	1.631270e-05	1.397473e-05	1.771759e-02	578577	61302	517275	238.6	NA	NA	0
YCR033W	1227	0.98	719.20	702.61	1.0791	13.24	4.500760e-05	2.713702e-05	2.517364e-02	316405	22218	294187	239.8	11076120	15979464	0
YCR034W	348	6.86	5699.68	39082.08	2.0763	7.23	1.153159e-04	1.904690e-04	9.189404e-03	71329	8672	62657	180.0	34259963	49426679	0
YCR035C	395	8.71	158.51	1380.02	0.4197	1.66	1.822372e-05	2.418434e-04	1.143734e-03	145844	54874	90970	230.3	6028886	8697844	0
YCR036W	334	6.53	253.45	1654.54	0.5016	1.68	2.177660e-05	1.813340e-04	1.822776e-03	122860	45921	76939	230.4	8067327	11638693	0
YCR037C	924	3.21	208.88	669.57	0.1737	1.60	7.915063e-06	8.904173e-05	1.349221e-03	329091	126341	202750	219.4	18292394	26390346	0
YCR042C	1408	1.14	408.08	463.77	0.7428	10.46	3.165187e-05	3.156831e-05	1.521845e-02	362038	31594	330444	234.7	8936600	12892788	0
YCR043C	128	8.23	376.47	3099.55	1.1895	1.52	5.701490e-05	2.286991e-04	3.783958e-03	44244	17539	26705	208.6	4576865	6603020	0
YCR044C	358	3.68	106.60	391.78	0.3872	1.39	1.652627e-05	1.020929e-04	2.456980e-03	144379	60510	83869	234.3	4470889	6450130	0
YCR046C	170	1.52	65.73	99.71	2.5177	4.28	8.780185e-05	4.213698e-05	3.162734e-02	60136	11389	48747	286.7	518908	748627	0
YCR047C	276	5.89	40.74	239.99	0.5099	1.41	1.774410e-05	1.636494e-04	1.645742e-03	135664	56357	79307	287.3	1591282	2295734	0
YCR048W	611	1.47	349.59	514.86	0.9713	5.93	3.488916e-05	4.090959e-05	1.294457e-02	198758	28662	170096	278.4	6945332	10019996	0
YCR051W	223	4.43	218.05	965.77	1.7243	3.85	6.979322e-05	1.230315e-04	8.610319e-03	69421	14328	55093	247.1	2165555	3124236	0
YCR052W	484	2.01	1052.93	2111.99	1.5793	7.64	6.572349e-05	5.571742e-05	1.790408e-02	131520	15215	116305	240.3	11104603	16020556	0
YCR053W	515	7.81	12649.72	98761.04	4.5971	23.67	3.221472e-04	2.168713e-04	2.254626e-02	76595	3104	73491	142.7	27217742	39266901	0
YCR054C	564	1.91	NA	NA	0.5322	3.00	2.309950e-05	5.315173e-05	6.596407e-03	173233	43291	129942	230.4	NA	NA	0
YCR057C	924	2.90	766.60	2223.00	0.9264	8.56	4.157278e-05	8.055025e-05	7.833656e-03	229952	24054	205898	222.8	12781616	18439975	0
YCR059C	259	3.35	22.68	75.93	0.4090	1.06	1.819698e-05	9.297496e-05	2.970678e-03	113173	54954	58219	224.8	864094	1246624	0
YCR060W	112	5.70	6.97	39.74	0.6731	0.75	2.603361e-05	1.582695e-04	2.496661e-03	67368	38412	28956	258.5	185681	267881	0
YCR061W	632	0.23	17827.21	4019.70	7.2196	45.63	2.903653e-04	6.263361e-06	7.036546e-01	160584	3444	157140	248.6	42556331	61395808	1
YCR065W	565	1.06	5843.13	6194.40	3.4353	19.41	1.463035e-04	2.944769e-05	7.540947e-02	139502	6835	132667	234.8	27683215	39938437	0
YCR066W	488	1.43	81.66	116.55	0.2725	1.33	1.172394e-05	3.964395e-05	4.488683e-03	198720	85296	113424	232.4	4827986	6965312	0
YCR067C	1066	1.09	1485.38	1614.96	1.8486	19.71	7.736870e-05	3.020109e-05	3.888347e-02	267632	12925	254707	238.9	13307493	19198654	0
YCR069W	319	1.52	1645.60	2502.26	2.8932	9.23	1.385206e-04	4.223833e-05	4.977715e-02	73847	7219	66628	208.9	8234459	11879813	0
YCR071C	147	3.01	39.12	117.56	1.5713	2.31	5.507251e-05	8.348583e-05	1.001254e-02	60099	18158	41941	285.3	492309	710251	0
YCR072C	516	3.35	370.70	1243.38	0.8080	4.17	3.709825e-05	9.317073e-05	6.043608e-03	139337	26955	112382	217.8	6926171	9992352	0
YCR073C	1332	0.48	NA	NA	0.2276	3.03	9.732332e-06	1.327034e-05	1.113159e-02	414259	102750	311509	233.9	NA	NA	0
YCR073W-A	316	1.08	206.50	222.22	2.9813	9.42	1.182286e-04	2.989331e-05	6.003035e-02	88142	8458	79684	252.2	1210645	1746592	0
YCR075C	261	3.99	10.69	42.64	0.3215	0.84	1.224797e-05	1.107732e-04	1.678231e-03	150155	81646	68509	262.5	605158	873058	0
YCR075W-A	76	2.07	NA	NA	2.5428	1.93	1.136996e-04	5.742891e-05	3.005043e-02	25792	8795	16997	223.6	NA	NA	0
YCR076C	251	3.01	16.11	48.52	0.5482	1.38	2.258605e-05	8.368402e-05	4.096568e-03	105196	44275	60921	242.7	494286	713104	0
YCR077C	797	1.54	3255.93	5014.13	3.3529	26.72	1.571890e-04	4.277772e-05	5.577337e-02	176366	6362	170004	213.3	14357503	20713498	0
YCR079W	443	0.78	4.15	3.24	0.1012	0.45	3.933524e-06	2.166707e-05	2.755522e-03	368168	254225	113943	257.2	731048	1054679	0
YCR081W	1428	0.42	1482.91	616.96	0.8406	12.00	3.780667e-05	1.155677e-05	4.965400e-02	343967	26450	317517	222.4	27187658	39223500	0
YCR082W	129	8.70	94.47	821.83	1.2150	1.57	5.444615e-05	2.416494e-04	3.419824e-03	47153	18367	28786	223.1	1202689	1735113	0
YCR083W	128	2.75	55.86	153.67	1.5600	2.00	6.566769e-05	7.642311e-05	1.304215e-02	45636	15228	30408	237.6	589575	850576	0
YCR084C	714	1.36	21247.53	28902.89	4.5559	32.53	2.097016e-04	3.778594e-05	8.423524e-02	159891	4769	155122	217.3	70231543	101322699	1
YCR086W	191	1.13	64.26	72.63	1.8509	3.54	6.145629e-05	3.139452e-05	2.971220e-02	73795	16272	57523	301.2	724786	1045646	0
YCR087C-A	154	5.94	NA	NA	1.8278	2.81	6.495445e-05	1.651083e-04	5.971209e-03	58730	15395	43335	281.4	NA	NA	0
YCR089W	1610	0.16	502.81	82.47	0.5863	9.44	2.364455e-05	4.555941e-06	7.877262e-02	441524	42293	399231	248.0	14740117	21265493	0
YCR090C	183	11.52	24.96	287.57	0.3956	0.72	1.864323e-05	3.200283e-04	8.842095e-04	92470	53639	38831	212.2	928028	1338861	0
YCR092C	1019	0.84	NA	NA	0.8758	8.92	3.638725e-05	2.331700e-05	2.368639e-02	272750	27482	245268	240.7	NA	NA	0
YCR093W	2109	0.63	NA	NA	3.8239	80.65	1.747249e-04	1.739176e-05	1.524873e-01	467279	5723	461556	218.9	NA	NA	0
YCR094W	392	1.35	2534.82	3427.73	1.6582	6.50	7.509034e-05	3.756280e-05	3.034229e-02	99882	13317	86565	220.8	23398478	33756868	0
YCR095C	363	5.26	100.34	527.72	0.3061	1.11	1.232713e-05	1.460902e-04	1.280747e-03	171253	81122	90131	248.3	5642129	8139872	0
YCR097W	127	12.06	NA	NA	0.5282	0.67	2.394770e-05	3.350022e-04	1.085022e-03	69772	41758	28014	220.6	NA	NA	0
YCR098C	519	0.96	640.11	611.75	0.1007	0.52	5.147463e-06	2.654717e-05	2.943048e-03	295792	194270	101522	195.6	86196146	124354753	0
YCR106W	833	0.41	125.40	51.66	0.3202	2.67	1.329495e-05	1.144289e-05	1.763491e-02	275836	75217	200619	240.8	6537813	9432071	0
YDL001W	431	2.63	292.67	768.39	0.4943	2.13	2.115565e-05	7.292814e-05	4.403049e-03	147978	47269	100709	233.7	9589214	13834311	0
YDL002C	204	8.88	94.30	837.39	0.4411	0.90	1.628901e-05	2.466764e-04	1.002281e-03	116633	61391	55242	270.8	4012619	5788986	0
YDL003W	567	3.47	702.17	2434.41	0.7596	4.31	3.188455e-05	9.630505e-05	5.025202e-03	166450	31363	135087	238.2	15264675	22022271	0
YDL004W	161	6.13	415.33	2545.04	2.9412	4.74	1.580817e-04	1.702147e-04	1.409635e-02	36281	6326	29955	186.1	1821123	2627325	0
YDL005C	432	2.58	2039.77	5268.15	1.0743	4.64	4.891317e-05	7.174197e-05	1.034844e-02	115326	20444	94882	219.6	28905583	41701942	0
YDL006W	282	5.49	80.68	442.59	0.4875	1.37	2.087041e-05	1.523876e-04	2.078756e-03	113782	47915	65867	233.6	2679426	3865595	0
YDL007W	438	10.91	1330.11	14514.41	1.2696	5.56	5.676964e-05	3.031165e-04	2.842686e-03	115569	17615	97954	223.6	16240394	23429936	0
YDL008W	166	4.88	11.98	58.47	0.5731	0.95	2.728440e-05	1.356089e-04	3.053856e-03	71521	36651	34870	210.1	304274	438974	0
YDL010W	232	2.46	78.10	192.43	1.6426	3.81	6.380070e-05	6.844024e-05	1.414934e-02	75404	15674	59730	257.5	848511	1224142	0
YDL012C	108	2.76	279.20	771.22	2.4275	2.62	9.870573e-05	7.672782e-05	1.952594e-02	36692	10131	26561	245.9	1960666	2828643	0
YDL013W	620	3.37	43.75	147.30	0.2225	1.38	8.695815e-06	9.351996e-05	1.411329e-03	273648	114998	158650	255.9	3487402	5031257	0
YDL014W	328	15.50	5024.18	77858.38	3.3014	10.83	2.808255e-04	4.304647e-04	9.901962e-03	42121	3561	38560	117.6	12400933	17890764	0
YDL015C	311	12.82	1266.09	16226.11	1.2793	3.98	7.507553e-05	3.559981e-04	3.200907e-03	66317	13320	52997	170.4	11689376	16864204	0
YDL017W	508	1.49	NA	NA	0.5163	2.62	2.249036e-05	4.125904e-05	8.273697e-03	161077	44463	116614	229.6	NA	NA	0
YDL018C	226	4.27	293.49	1251.92	0.7460	1.69	3.506193e-05	1.184894e-04	4.491368e-03	76607	28521	48086	212.8	5802105	8370668	0
YDL019C	1284	0.74	1290.83	952.93	1.8441	23.68	8.235437e-05	2.050641e-05	6.095640e-02	299660	12143	287517	223.9	10864452	15674090	0
YDL020C	532	3.60	170.40	613.54	0.9360	4.98	3.741229e-05	1.000155e-04	5.677659e-03	159831	26729	133102	250.2	3157093	4554723	0
YDL021W	312	1.01	30.77	31.20	0.2526	0.79	1.178480e-05	2.816347e-05	6.351238e-03	151733	84855	66878	214.4	1810059	2611364	0
YDL022W	392	1.70	946.69	1605.00	5.1853	20.33	3.709514e-04	4.709370e-05	1.195574e-01	57491	2696	54795	139.8	1768959	2552068	1
YDL025C	621	1.89	242.42	457.38	0.4305	2.67	1.975140e-05	5.240964e-05	5.720171e-03	185987	50629	135358	218.0	8507378	12273551	0
YDL027C	421	1.48	146.90	218.12	0.4634	1.95	1.906347e-05	4.124442e-05	7.015506e-03	154793	52456	102337	243.1	5341292	7705856	0
YDL028C	765	0.96	1137.67	1087.28	0.8880	6.79	3.559979e-05	2.654761e-05	2.035375e-02	218918	28090	190828	249.4	22150969	31957094	0
YDL029W	392	13.18	141.59	1866.73	0.6233	2.44	3.136345e-05	3.662107e-04	1.299915e-03	109791	31884	77907	198.7	3129316	4514649	0
YDL030W	531	3.17	NA	NA	0.3382	1.80	1.426165e-05	8.805771e-05	2.458242e-03	196051	70118	125933	237.2	NA	NA	0
YDL031W	996	2.68	962.12	2575.67	1.6165	16.10	8.164533e-05	7.436306e-05	1.666466e-02	209442	12248	197194	198.0	8168171	11784180	0
YDL033C	418	0.96	12.95	12.42	0.2741	1.15	1.165683e-05	2.664171e-05	6.641109e-03	184064	85787	98277	235.1	770312	1111325	0
YDL035C	962	1.25	883.26	1107.68	0.6334	6.09	2.858278e-05	3.483585e-05	1.245376e-02	248159	34986	213173	221.6	21419404	30901667	0
YDL036C	463	1.98	169.27	335.61	0.4679	2.17	1.954211e-05	5.507558e-05	5.385606e-03	162023	51172	110851	239.4	6003792	8661642	0
YDL040C	855	2.38	13659.60	32514.44	3.2687	27.95	1.658693e-04	6.612045e-05	3.807611e-02	174519	6029	168490	197.1	57081766	82351581	0
YDL042C	563	1.09	1115.38	1217.99	1.0885	6.13	5.144104e-05	3.033333e-05	2.574020e-02	138577	19440	119137	211.6	15029231	21682597	0
YDL043C	267	4.52	264.60	1196.03	0.9683	2.59	4.312333e-05	1.255617e-04	5.212876e-03	83143	23189	59954	224.5	4253006	6135791	0
YDL044C	441	3.02	67.55	204.03	0.3262	1.44	1.432448e-05	8.390408e-05	2.591303e-03	170233	69811	100422	227.7	3268577	4715560	0
YDL045C	307	2.14	153.20	327.54	0.4565	1.40	1.988143e-05	5.938882e-05	5.081187e-03	120795	50298	70497	229.6	5341104	7705584	0
YDL045W-A	96	3.33	36.46	121.56	1.9505	1.87	8.269848e-05	9.261244e-05	1.355347e-02	34734	12092	22642	235.9	305592	440876	0
YDL046W	174	3.90	553.46	2159.67	2.3391	4.07	1.264039e-04	1.083916e-04	1.770057e-02	40110	7911	32199	185.1	3034969	4378535	0
YDL047W	312	2.70	97.64	263.98	1.2788	3.99	5.499176e-05	7.510251e-05	1.111387e-02	90741	18185	72556	232.6	1230654	1775458	0
YDL051W	276	22.75	773.18	17592.97	1.0148	2.80	5.183821e-05	6.320528e-04	1.244856e-03	73319	19291	54028	195.8	10338528	14915344	0
YDL052C	304	1.79	2730.50	4900.90	2.9839	9.07	1.447086e-04	4.985758e-05	4.405402e-02	69595	6910	62685	206.2	13078969	18868964	0
YDL053C	186	3.25	186.44	606.84	1.9963	3.71	8.331188e-05	9.041642e-05	1.398563e-02	56572	12003	44569	239.6	1551123	2237797	0
YDL054C	487	1.14	409.25	467.77	0.7267	3.54	3.009055e-05	3.175012e-05	1.438491e-02	150853	33233	117620	241.5	9427119	13600458	0
YDL055C	362	81.55	3675.88	299781.80	1.9641	7.11	1.643372e-04	2.265382e-03	1.101074e-03	49349	6085	43264	119.5	15504262	22367921	0
YDL056W	834	1.18	570.68	673.72	0.8420	7.02	3.420969e-05	3.279306e-05	1.583396e-02	234512	29231	205281	246.1	11562968	16681836	0
YDL057W	329	1.11	296.81	330.60	0.5179	1.70	2.216810e-05	3.094043e-05	1.087488e-02	121970	45110	76860	233.6	9280561	13389020	0
YDL058W	1791	0.83	2090.26	1735.16	3.0334	54.33	1.346496e-04	2.305880e-05	8.863202e-02	410903	7427	403476	225.3	10760218	15523713	0
YDL059C	239	1.75	10.28	18.02	0.3696	0.88	1.422086e-05	4.868285e-05	4.433761e-03	132439	70319	62120	259.9	501207	723088	0
YDL060W	789	4.97	908.91	4518.40	0.6507	5.13	3.088263e-05	1.380896e-04	3.394498e-03	198614	32381	166233	210.7	20400089	29431107	0
YDL063C	621	3.02	798.22	2411.71	0.9370	5.82	3.867599e-05	8.392629e-05	6.994646e-03	176300	25856	150444	242.3	14305669	20638717	0
YDL064W	158	3.59	1036.11	3719.38	3.8744	6.12	1.903946e-04	9.971527e-05	2.898113e-02	37404	5252	32152	203.5	3772044	5441909	0
YDL065C	343	3.80	577.05	2191.24	1.2002	4.12	5.449368e-05	1.054813e-04	7.841389e-03	93894	18351	75543	220.2	7339904	10589243	0
YDL066W	429	3.49	16065.92	56007.46	4.8556	20.83	2.964217e-04	9.683620e-05	4.646164e-02	73647	3374	70273	163.8	37568276	54199565	0
YDL067C	60	10.41	44.00	457.95	3.0553	1.83	1.359611e-04	2.890906e-04	7.138433e-03	20838	7355	13483	224.7	224333	323644	0
YDL069C	230	2.37	32.91	78.02	0.3755	0.86	1.493328e-05	6.585246e-05	3.441958e-03	124805	66965	57840	251.5	1527489	2203701	0
YDL070W	639	4.61	232.25	1070.42	0.8988	5.74	4.407815e-05	1.280255e-04	5.225756e-03	152982	22687	130295	203.9	3652227	5269049	0
YDL072C	204	7.63	30.30	231.14	1.0238	2.09	4.446375e-05	2.118978e-04	3.184945e-03	69461	22490	46971	230.3	472347	681453	0
YDL073W	985	2.83	461.52	1307.44	0.2255	2.22	9.934120e-06	7.869213e-05	1.916110e-03	324268	100663	223605	227.0	32202078	46457779	0
YDL074C	701	5.31	346.91	1841.59	0.5274	3.70	2.256611e-05	1.474600e-04	2.322762e-03	208159	44314	163845	233.7	10655796	15373064	0
YDL075W	114	136.70	1504.43	205660.30	3.1954	3.64	2.982709e-04	3.797320e-03	1.192219e-03	15566	3353	12213	107.1	3496112	5043823	0
YDL076C	295	6.30	35.85	225.80	0.3225	0.95	1.296854e-05	1.749738e-04	1.124969e-03	150475	77110	73365	248.7	1915941	2764118	0
YDL077C	1050	1.12	NA	NA	0.5326	5.59	2.396030e-05	3.101012e-05	1.172765e-02	275128	41736	233392	222.3	NA	NA	0
YDL078C	344	9.86	285.87	2819.90	0.9228	3.17	4.317094e-05	2.740094e-04	2.391379e-03	96697	23164	73533	213.8	4589859	6621766	0
YDL080C	610	2.75	124.23	341.79	0.1220	0.74	4.854073e-06	7.642564e-05	9.640278e-04	359337	206013	153324	251.4	17739400	25592545	0
YDL081C	107	212.93	598.96	127534.70	1.6903	1.81	1.649188e-04	5.914588e-03	4.232216e-04	17031	6064	10967	102.5	2517426	3631878	0
YDL084W	447	36.20	2371.89	85856.30	1.4387	6.43	1.031296e-04	1.005484e-03	1.556792e-03	72055	9697	62358	139.5	15941770	22999112	0
YDL085C-A	69	6.45	210.48	1356.82	2.9081	2.01	1.473060e-04	1.790647e-04	1.248628e-02	20411	6789	13622	197.4	990408	1428857	0
YDL086W	274	3.26	137.71	449.01	1.3473	3.69	6.549364e-05	9.056910e-05	1.097593e-02	71634	15269	56365	205.7	1457482	2102702	0
YDL087C	262	0.98	28.24	27.55	0.9574	2.51	3.561496e-05	2.709898e-05	1.994811e-02	98512	28078	70434	268.8	549698	793047	0
YDL088C	529	2.43	505.65	1230.70	0.9154	4.84	4.254182e-05	6.760879e-05	9.550701e-03	137338	23506	113832	215.2	8238649	11885858	0
YDL089W	485	0.70	496.39	345.60	1.2720	6.17	5.794752e-05	1.934002e-05	4.547788e-02	123715	17257	106458	219.5	5937599	8566145	0
YDL090C	432	3.10	150.57	467.01	0.4137	1.79	1.744886e-05	8.615814e-05	3.073923e-03	159741	57310	102431	237.1	5981147	8628972	0
YDL091C	456	1.21	149.05	180.20	0.4892	2.23	2.070635e-05	3.358406e-05	9.358209e-03	156022	48294	107728	236.2	4989421	7198213	0
YDL092W	147	13.06	30.39	396.83	0.7857	1.15	3.633309e-05	3.627660e-04	1.520191e-03	59310	27523	31787	216.2	579688	836313	0
YDL093W	744	1.11	2908.64	3240.02	1.1390	8.47	5.311709e-05	3.094241e-05	2.605568e-02	178357	18826	159531	214.4	37956115	54759099	0
YDL095W	818	4.03	3346.00	13496.39	2.2190	18.15	1.138793e-04	1.120441e-04	1.542687e-02	168175	8781	159394	194.9	20366051	29382000	0
YDL097C	435	4.63	552.79	2560.86	2.7435	11.93	1.137384e-04	1.286841e-04	1.341543e-02	113719	8792	104927	241.2	3368809	4860164	0
YDL098C	195	2.78	16.71	46.48	0.6446	1.26	2.563567e-05	7.725676e-05	5.036520e-03	88041	39008	49033	251.5	451867	651907	0
YDL099W	342	3.02	2290.00	6920.50	1.9474	6.66	8.610477e-05	8.394607e-05	1.556859e-02	88962	11614	77348	226.2	18434574	26595468	0
YDL100C	355	15.88	601.60	9553.53	1.2429	4.41	7.405780e-05	4.411138e-04	2.548253e-03	73084	13503	59581	167.8	5630736	8123435	0
YDL101C	514	1.93	501.51	967.89	0.7854	4.04	3.444460e-05	5.361021e-05	9.752050e-03	146232	29032	117200	228.0	10092068	14559776	0
YDL102W	1098	0.87	662.84	576.95	1.8342	20.14	8.946824e-05	2.417846e-05	5.616459e-02	236280	11177	225103	205.0	5135273	7408633	0
YDL103C	478	3.30	805.09	2657.07	1.8109	8.66	8.872413e-05	9.167568e-05	1.468960e-02	108831	11271	97560	204.1	6289705	9074127	0
YDL104C	408	1.25	52.27	65.55	0.3221	1.31	1.353845e-05	3.483519e-05	5.898928e-03	170937	73864	97073	237.9	2676131	3860841	0
YDL105W	403	0.87	460.34	400.68	0.9255	3.73	3.856548e-05	2.417769e-05	2.421064e-02	122640	25930	96710	240.0	8273864	11936663	0
YDL106C	560	0.72	2519.26	1804.27	3.0882	17.29	1.378621e-04	1.989414e-05	1.051821e-01	132699	7254	125445	224.0	12666413	18273772	0
YDL107W	352	2.24	141.45	316.81	0.3167	1.11	1.279356e-05	6.221469e-05	3.121194e-03	165312	78164	87148	247.6	7663622	11056269	0
YDL108W	307	3.74	179.96	673.69	0.3737	1.15	1.480323e-05	1.039841e-04	2.160787e-03	145061	67553	77508	252.5	8426684	12157135	0
YDL110C	151	1.86	61.49	114.60	1.1713	1.77	4.703162e-05	5.177023e-05	1.378898e-02	58867	21262	37605	249.0	906230	1307414	0
YDL111C	266	3.30	242.04	798.45	1.2009	3.19	4.974578e-05	9.163501e-05	8.239808e-03	84317	20102	64215	241.4	3372528	4865530	0
YDL112W	1437	1.32	1294.92	1703.68	1.5559	22.36	6.880961e-05	3.654613e-05	2.857788e-02	339468	14533	324935	226.1	13044272	18818907	0
YDL113C	641	1.74	122.93	213.58	0.5606	3.59	2.456113e-05	4.826019e-05	7.724700e-03	187015	40715	146300	228.2	3469323	5005176	0
YDL115C	354	4.18	16.54	69.11	0.4186	1.48	1.722364e-05	1.160761e-04	2.252187e-03	144105	58060	86045	243.1	665561	960201	0
YDL116W	727	2.58	819.66	2118.72	0.7442	5.41	3.334638e-05	7.180155e-05	7.049157e-03	192224	29988	162236	223.2	17037777	24580316	0
YDL117W	886	1.67	619.23	1033.17	0.5676	5.03	2.512396e-05	4.634612e-05	8.228052e-03	239964	39803	200161	225.9	17084103	24647150	0
YDL119C	308	3.49	46.22	161.41	0.2693	0.83	1.073506e-05	9.699657e-05	1.679849e-03	170428	93153	77275	250.9	2984642	4305928	0
YDL120W	175	4.60	306.20	1409.06	1.6373	2.87	6.583069e-05	1.278258e-04	7.816858e-03	58714	15190	43524	248.7	3224087	4651375	0
YDL121C	150	12.34	167.15	2063.24	0.7903	1.19	3.648111e-05	3.428795e-04	1.614912e-03	59907	27411	32496	216.6	3175878	4581823	0
YDL122W	810	3.15	1113.70	3513.10	0.8073	6.54	3.819857e-05	8.762319e-05	6.616836e-03	197360	26179	171181	211.3	20209135	29155619	0
YDL124W	313	2.36	612.51	1444.42	2.3344	7.31	1.162970e-04	6.550521e-05	2.694729e-02	71426	8599	62827	200.7	3650673	5266808	0
YDL125C	159	14.08	64.42	906.76	1.7361	2.76	9.069085e-05	3.909954e-04	3.520579e-03	41464	11026	30438	191.4	492356	710319	0
YDL126C	836	10.64	2954.13	31433.68	2.9610	24.75	1.697909e-04	2.955723e-04	8.719129e-03	151682	5890	145792	174.4	12059796	17398608	0
YDL127W	309	1.20	188.07	226.22	0.9943	3.07	3.882950e-05	3.341269e-05	1.763895e-02	104882	25754	79128	256.1	3357275	4843523	0
YDL128W	412	3.60	868.83	3131.37	1.0561	4.35	5.141283e-05	1.001141e-04	7.794686e-03	104082	19450	84632	205.4	11713622	16899184	0
YDL129W	292	3.68	18.64	68.64	0.2740	0.80	9.538535e-06	1.022994e-04	1.415243e-03	188720	104838	83882	287.3	1354425	1954023	0
YDL130W	107	101.41	1105.52	112112.10	2.3501	2.51	2.256867e-04	2.816978e-03	1.216031e-03	15573	4431	11142	104.1	3395362	4898472	0
YDL130W-A	87	2.74	380.91	1044.53	1.6329	1.42	7.906300e-05	7.617161e-05	1.575442e-02	30616	12648	17968	206.5	3339479	4817849	0
YDL132W	816	2.77	2022.35	5606.37	1.0200	8.32	4.748366e-05	7.700559e-05	9.359318e-03	196346	21060	175286	214.8	29521475	42590486	0
YDL133W	438	5.15	NA	NA	0.1947	0.85	8.372298e-06	1.431942e-04	8.874452e-04	221274	119442	101832	232.5	NA	NA	0
YDL135C	203	6.60	824.29	5442.09	1.9862	4.03	1.058643e-04	1.833935e-04	8.761693e-03	47532	9446	38086	187.6	5397034	7786274	0
YDL138W	764	0.67	NA	NA	0.1747	1.33	7.317548e-06	1.871325e-05	5.935245e-03	319018	136658	182360	238.7	NA	NA	0
YDL139C	224	1.23	123.25	152.16	1.2099	2.71	5.208517e-05	3.429547e-05	2.305153e-02	71234	19199	52035	232.3	1640150	2366236	0
YDL140C	1734	0.90	33126.84	29966.76	5.9826	103.74	2.937220e-04	2.512797e-05	1.774195e-01	356592	3405	353187	203.7	78175193	112782963	2
YDL141W	691	0.73	2965.95	2152.34	2.2708	15.69	9.826613e-05	2.015784e-05	7.399156e-02	169859	10176	159683	231.1	20921163	30182858	0
YDL142C	284	3.58	24.33	87.14	0.3093	0.88	1.212342e-05	9.950313e-05	1.849314e-03	154937	82485	72452	255.1	1390912	2006662	0
YDL143W	529	11.04	793.87	8766.26	1.2329	6.52	6.426619e-05	3.067334e-04	3.180122e-03	117043	15560	101483	191.8	8562366	12352883	0
YDL144C	357	1.94	226.12	437.57	0.7157	2.56	2.730124e-05	5.375377e-05	7.708959e-03	130215	36628	93587	262.1	5740901	8282370	0
YDL145C	1202	2.61	7559.91	19694.47	3.0256	36.37	1.655387e-04	7.236446e-05	3.472134e-02	225733	6041	219692	182.8	31655017	45668535	0
YDL146W	492	0.90	144.35	130.04	0.4282	2.11	1.983081e-05	2.502321e-05	1.202873e-02	156663	50427	106236	215.9	5045540	7279175	0
YDL147W	446	15.25	424.78	6479.21	1.1078	4.94	4.941404e-05	4.236956e-04	1.770185e-03	120227	20237	99990	224.2	5958549	8596369	0
YDL148C	811	4.34	4820.26	20897.07	1.3608	11.04	7.019801e-05	1.204239e-04	8.847782e-03	171462	14245	157217	193.9	47596033	68666561	0
YDL149W	998	0.20	368.53	75.06	1.4250	14.22	6.087789e-05	5.657910e-06	1.633149e-01	250032	16426	233606	234.1	4196040	6053606	0
YDL150W	423	5.39	642.42	3460.96	0.7451	3.15	3.365601e-05	1.496496e-04	3.413575e-03	123363	29712	93651	221.4	13230659	19087806	0
YDL153C	611	7.05	693.85	4893.56	0.8310	5.08	4.191271e-05	1.959104e-04	3.247212e-03	144999	23859	121140	198.3	11474788	16554620	0
YDL154W	902	0.68	22.61	15.49	0.0566	0.51	2.358522e-06	1.902279e-05	1.881863e-03	640443	423994	216449	240.0	6646049	9588222	0
YDL155W	428	4.44	215.78	957.43	0.3892	1.67	1.739349e-05	1.232534e-04	2.141954e-03	153267	57493	95774	223.8	8598900	12405590	0
YDL156W	523	0.42	214.92	91.07	1.8479	9.66	8.061076e-05	1.177090e-05	1.039455e-01	132295	12405	119890	229.2	1848005	2666108	0
YDL157C	119	12.74	88.63	1128.92	1.7364	2.07	9.628611e-05	3.538252e-04	4.130449e-03	31846	10386	21460	180.3	638019	920467	0
YDL159W	516	1.00	434.14	435.07	1.0914	5.63	4.363593e-05	2.783755e-05	2.379225e-02	151972	22917	129055	250.1	6896228	9949155	0
YDL160C	507	2.13	NA	NA	7.3684	37.36	3.773577e-04	5.911951e-05	9.688235e-02	101649	2650	98999	195.3	NA	NA	1
YDL160C-A	81	3.75	NA	NA	1.0845	0.88	4.289929e-05	1.042315e-04	6.247028e-03	43787	23310	20477	252.8	NA	NA	0
YDL161W	455	2.82	462.11	1302.04	1.5817	7.20	6.338477e-05	7.826640e-05	1.229226e-02	129314	15777	113537	249.5	5053449	7290586	0
YDL164C	756	1.20	1154.38	1382.38	1.3847	10.47	5.929552e-05	3.326407e-05	2.705633e-02	193407	16865	176542	233.5	13494398	19468300	0
YDL165W	192	6.44	31.28	201.57	0.5489	1.05	2.241466e-05	1.790101e-04	1.900539e-03	91636	44614	47022	244.9	967245	1395440	0
YDL166C	198	6.61	50.85	336.03	0.9885	1.96	4.322910e-05	1.835767e-04	3.574217e-03	68410	23133	45277	228.7	815273	1176190	0
YDL167C	720	3.97	626.88	2490.97	0.5185	3.73	2.425178e-05	1.103776e-04	3.334917e-03	195157	41234	153923	213.8	17917031	25848811	0
YDL168W	387	3.84	1067.32	4102.09	2.3034	8.91	1.320838e-04	1.067595e-04	1.877870e-02	75061	7571	67490	174.4	5601076	8080644	0
YDL170W	529	1.33	242.14	321.25	0.4626	2.45	1.904973e-05	3.685237e-05	7.845954e-03	180943	52494	128449	242.8	8810663	12711099	0
YDL171C	2146	1.38	2251.88	3103.76	4.2415	91.02	2.534001e-04	3.828597e-05	1.004591e-01	363153	3946	359207	167.4	6159766	8886664	1
YDL173W	296	6.56	40.03	262.68	0.9538	2.82	4.518184e-05	1.822993e-04	3.761848e-03	84621	22133	62488	211.1	614056	885895	0
YDL174C	588	1.48	201.77	298.81	0.7800	4.59	3.764846e-05	4.113680e-05	1.389118e-02	148386	26562	121824	207.2	3714842	5359384	0
YDL175C	345	2.24	279.54	625.96	0.6723	2.32	2.719189e-05	6.220084e-05	6.635375e-03	122080	36776	85304	247.3	7125834	10280406	0
YDL176W	709	1.18	139.37	163.94	0.3653	2.59	1.513614e-05	3.267522e-05	7.031031e-03	237174	66067	171107	241.3	6382310	9207728	0
YDL177C	171	6.22	1.48	9.18	0.1315	0.22	5.230088e-06	1.726957e-04	4.596739e-04	234208	191201	43007	251.5	195709	282348	0
YDL178W	531	8.64	124.47	1074.91	0.4182	2.22	2.118443e-05	2.398813e-04	1.340426e-03	152035	47204	104831	197.4	4072692	5875653	0
YDL179W	305	3.78	62.11	234.57	0.7197	2.20	2.862379e-05	1.049106e-04	4.141237e-03	111625	34936	76689	251.4	1503997	2169808	0
YDL180W	548	3.26	169.99	554.91	0.1815	0.99	7.119758e-06	9.067913e-05	1.191736e-03	280127	140454	139673	254.9	16549140	23875363	0
YDL181W	86	2.16	51.82	112.14	2.8712	2.47	1.099737e-04	6.011628e-05	2.776637e-02	31546	9093	22453	261.1	326589	471169	0
YDL183C	321	1.53	50.36	76.92	0.3259	1.05	1.334449e-05	4.243191e-05	4.773444e-03	153339	74937	78402	244.2	2615728	3773698	0
YDL185W	1072	9.00	2842.46	25593.21	4.5321	48.58	2.679909e-04	2.501079e-04	1.626354e-02	185023	3731	181292	169.1	7351909	10606563	1
YDL189W	458	1.54	NA	NA	1.4694	6.73	6.187648e-05	4.287698e-05	2.190402e-02	124925	16161	108764	237.5	NA	NA	0
YDL190C	962	1.70	2557.18	4357.78	1.1455	11.02	5.635749e-05	4.733707e-05	1.807060e-02	213271	17744	195527	203.3	31451069	45374301	0
YDL192W	182	85.49	175.72	15021.79	0.9409	1.71	6.743239e-05	2.374585e-03	4.310257e-04	40224	14830	25394	139.5	1806293	2605930	0
YDL193W	376	2.10	435.69	916.71	1.6035	6.03	8.082716e-05	5.844536e-05	2.099083e-02	86965	12372	74593	198.4	3736357	5390424	0
YDL197C	526	0.88	86.69	76.53	0.2366	1.24	9.401610e-06	2.452241e-05	5.819175e-03	238747	106365	132382	251.7	6391444	9220904	0
YDL198C	301	2.09	1862.57	3898.27	2.5289	7.61	1.362177e-04	5.813757e-05	3.556305e-02	63223	7341	55882	185.7	9477730	13673474	0
YDL200C	189	3.54	NA	NA	0.5378	1.02	2.443917e-05	9.827178e-05	3.774678e-03	82508	40918	41590	220.1	NA	NA	0
YDL201W	287	1.95	6413.67	12486.53	3.6826	10.57	1.776313e-04	5.407947e-05	4.985507e-02	65130	5630	59500	207.3	25027235	36106667	0
YDL202W	250	2.45	17.69	43.25	1.2011	3.00	4.821514e-05	6.791690e-05	1.077526e-02	83017	20740	62277	249.1	254276	366842	0
YDL203C	624	0.85	1257.35	1074.11	1.2742	7.95	5.535707e-05	2.372954e-05	3.540838e-02	161696	18065	143631	230.2	15743754	22713436	0
YDL205C	328	5.90	320.26	1889.43	0.4981	1.63	2.438709e-05	1.638802e-04	2.258686e-03	108000	41005	66995	204.3	9102649	13132346	0
YDL206W	763	0.71	247.64	174.76	0.1670	1.27	6.620264e-06	1.960252e-05	5.126084e-03	343474	151051	192423	252.2	25927862	37405998	0
YDL207W	539	2.23	160.86	358.28	0.7072	3.81	2.713409e-05	6.186888e-05	6.656798e-03	177340	36854	140486	260.6	4109226	5928360	0
YDL208W	157	37.01	296.08	10958.68	1.2359	1.94	8.782023e-05	1.028116e-03	1.296507e-03	33482	11387	22095	140.7	2336924	3371469	0
YDL209C	340	3.63	156.92	569.49	0.4371	1.49	1.878530e-05	1.008097e-04	2.828382e-03	132351	53233	79118	232.7	5790146	8353416	0
YDL212W	211	23.80	119.84	2852.23	0.4485	0.95	2.303459e-05	6.611262e-04	5.288330e-04	84498	43413	41085	194.7	3606136	5202555	0
YDL213C	226	7.41	1071.89	7945.27	1.4072	3.18	7.168968e-05	2.058997e-04	5.284736e-03	58310	13949	44361	196.3	10363810	14951817	0
YDL215C	1093	3.95	31.20	123.28	0.2289	2.50	1.145242e-05	1.097702e-04	1.583562e-03	305820	87318	218502	199.9	1888211	2724113	0
YDL216C	441	1.04	150.81	156.96	0.5006	2.21	2.172291e-05	2.890951e-05	1.140511e-02	147652	46034	101618	230.4	4812214	6942558	0
YDL217C	208	3.25	32.96	107.26	1.2988	2.70	5.555610e-05	9.037871e-05	9.330135e-03	66628	18000	48628	233.8	411285	593359	0
YDL219W	151	9.07	214.09	1941.84	1.1742	1.77	5.905239e-05	2.519541e-04	3.557446e-03	46958	16934	30024	198.8	2512907	3625358	0
YDL220C	925	0.23	1412.56	322.50	1.2297	11.38	4.730678e-05	6.341955e-06	1.132198e-01	261591	21139	240452	259.9	20697112	29859622	0
YDL224C	650	0.90	3983.19	3590.17	2.4892	16.18	1.039432e-04	2.503695e-05	6.301400e-02	165281	9621	155660	239.5	26561974	38320828	0
YDL225W	552	3.94	650.16	2560.79	1.1026	6.09	5.204350e-05	1.094082e-04	7.220029e-03	136164	19215	116949	211.9	8659255	12492665	0
YDL226C	353	4.47	1219.74	5457.43	2.6720	9.43	1.200275e-04	1.242851e-04	1.465832e-02	86914	8331	78583	222.6	7043869	10162155	0
YDL227C	587	3.28	NA	NA	1.2938	7.59	5.181002e-05	9.115443e-05	8.626971e-03	165883	19301	146582	249.7	NA	NA	0
YDL230W	336	2.10	97.14	204.29	0.4453	1.50	1.651935e-05	5.841447e-05	4.292347e-03	151108	60535	90573	269.6	4076176	5880679	0
YDL231C	1126	1.41	16.15	22.75	0.0661	0.74	2.906522e-06	3.914403e-05	1.127017e-03	600120	344054	256066	227.4	3850431	5554997	0
YDL232W	37	8.98	199.97	1795.14	2.9771	1.10	2.001697e-04	2.493669e-04	1.218378e-02	10499	4996	5503	148.7	692443	998984	0
YDL233W	459	0.64	202.69	130.46	1.1495	5.28	5.026807e-05	1.787971e-05	4.267309e-02	124854	19893	104961	228.7	2794865	4032138	0
YDL234C	747	1.47	191.32	281.88	0.5854	4.37	2.557868e-05	4.092740e-05	9.486068e-03	210045	39095	170950	228.8	5184377	7479474	0
YDL235C	168	8.65	245.85	2125.52	0.9593	1.61	5.006163e-05	2.401573e-04	3.163964e-03	52169	19975	32194	191.6	3403977	4910901	0
YDL236W	313	9.84	159.30	1567.00	0.8500	2.66	4.080450e-05	2.732503e-04	2.266573e-03	89705	24507	65198	208.3	2705979	3903903	0
YDL237W	391	2.60	516.41	1344.49	1.2805	5.01	5.874185e-05	7.231972e-05	1.232858e-02	102257	17024	85233	218.0	6093620	8791235	0
YDL239C	791	0.44	NA	NA	0.0711	0.56	2.903001e-06	1.232809e-05	3.574158e-03	538291	344471	193820	245.0	NA	NA	0
YDL240W	1018	0.59	NA	NA	1.1483	11.69	4.940993e-05	1.649645e-05	4.546174e-02	256821	20239	236582	232.4	NA	NA	0
YDR001C	752	1.28	791.32	1010.98	1.2268	9.23	5.609214e-05	3.548824e-05	2.399053e-02	182302	17828	164474	218.7	9778614	14107558	0
YDR002W	202	64.55	256.76	16573.68	1.2835	2.59	9.546230e-05	1.793017e-03	8.081087e-04	37635	10475	27160	134.5	1864342	2689677	0
YDR003W	211	3.93	10.33	40.60	0.4034	0.85	1.721811e-05	1.092054e-04	2.393115e-03	107511	58078	49433	234.3	415758	599811	0
YDR004W	461	4.73	18.03	85.21	0.1329	0.61	5.044539e-06	1.312918e-04	5.831848e-04	319724	198234	121490	263.5	2477221	3573874	0
YDR005C	396	3.22	76.38	246.05	0.4541	1.80	1.784725e-05	8.948647e-05	3.027165e-03	156794	56031	100763	254.5	2966281	4279438	0
YDR006C	902	1.16	2120.51	2463.72	0.8435	7.61	3.592067e-05	3.227379e-05	1.689339e-02	239651	27839	211812	234.8	40918582	59033036	0
YDR007W	225	7.83	19.68	154.13	0.2721	0.61	1.162322e-05	2.175429e-04	8.109684e-04	138706	86035	52671	234.1	1173688	1693274	0
YDR011W	1502	1.55	NA	NA	1.7216	25.86	8.340864e-05	4.297404e-05	2.945962e-02	322007	11989	310018	206.4	NA	NA	0
YDR013W	209	4.56	NA	NA	0.6706	1.40	2.778585e-05	1.266968e-04	3.328744e-03	86432	35990	50442	241.3	NA	NA	0
YDR014W	648	1.09	698.64	762.53	0.4378	2.84	1.859261e-05	3.031794e-05	9.308142e-03	206374	53785	152589	235.5	26045843	37576209	0
YDR016C	95	9.66	NA	NA	0.7398	0.70	2.554713e-05	2.684687e-04	1.444345e-03	66652	39143	27509	289.6	NA	NA	0
YDR017C	1051	2.72	68.32	185.69	0.4441	4.67	1.890547e-05	7.549801e-05	3.800794e-03	299773	52895	246878	234.9	2504903	3613811	0
YDR019C	401	19.26	83.36	1605.30	0.3564	1.43	1.567521e-05	5.349232e-04	4.447789e-04	154958	63795	91163	227.3	3686171	5318020	0
YDR020C	233	3.93	74.66	293.72	0.4631	1.08	2.163975e-05	1.092871e-04	3.005423e-03	96073	46211	49862	214.0	2391301	3449918	0
YDR021W	400	4.89	226.49	1106.56	0.2607	1.04	1.229777e-05	1.357129e-04	1.375396e-03	166102	81316	84786	212.0	12765845	18417221	0
YDR022C	197	1.48	24.02	35.63	0.5981	1.18	2.567596e-05	4.120748e-05	9.457425e-03	84839	38947	45892	233.0	648330	935342	0
YDR023W	463	27.69	2114.31	58544.76	2.2622	10.47	1.464732e-04	7.691597e-04	2.890440e-03	78334	6827	71507	154.4	10005442	14434802	0
YDR026C	571	2.39	156.29	374.11	0.3617	2.07	1.639618e-05	6.649253e-05	3.742762e-03	186967	60990	125977	220.6	6607114	9532051	0
YDR027C	890	1.61	911.85	1471.28	0.5669	5.05	2.211178e-05	4.481974e-05	7.488188e-03	273399	45225	228174	256.4	28584126	41238176	0
YDR028C	1015	1.90	293.07	557.21	1.7960	18.23	8.391609e-05	5.281438e-05	2.411656e-02	229154	11917	217237	214.0	2420725	3492368	0
YDR030C	507	1.04	NA	NA	0.1617	0.82	6.858837e-06	2.876474e-05	3.619198e-03	265336	145797	119539	235.8	NA	NA	0
YDR031W	122	2.69	32.74	88.14	0.9580	1.17	4.102517e-05	7.477725e-05	8.327280e-03	52865	24375	28490	233.5	553182	798073	0
YDR032C	199	12.33	301.98	3723.66	1.4796	2.94	1.008248e-04	3.425283e-04	4.467794e-03	39122	9918	29204	146.8	2076010	2995050	0
YDR033W	321	18.96	2781.53	52746.12	3.1629	10.15	2.289070e-04	5.267494e-04	6.595949e-03	48723	4369	44354	138.2	8422682	12151361	0
YDR034C	791	2.05	466.50	954.24	0.4352	3.44	1.880812e-05	5.682038e-05	5.024162e-03	236207	53169	183038	231.4	17192244	24803165	0
YDR035W	371	7.31	603.21	4407.53	1.3762	5.11	7.749850e-05	2.029671e-04	5.795488e-03	78786	12903	65883	177.6	5395104	7783489	0
YDR036C	501	1.51	1503.52	2264.37	1.3768	6.90	6.767800e-05	4.183470e-05	2.455462e-02	116694	14776	101918	203.4	15398757	22215710	0
YDR037W	592	17.79	3115.86	55429.16	2.8497	16.87	1.940983e-04	4.941484e-04	5.961926e-03	92067	5152	86915	146.8	11127107	16053022	0
YDR041W	204	9.35	14.67	137.12	0.4087	0.83	1.537061e-05	2.595838e-04	8.987436e-04	119300	65059	54241	265.9	661700	954631	0
YDR042C	201	1.93	141.04	271.59	0.0516	0.10	2.185138e-06	5.348963e-05	6.200570e-04	505114	457637	47477	236.2	44739636	64545650	0
YDR043C	232	3.02	7.20	21.75	0.8126	1.89	3.228748e-05	8.389452e-05	5.841480e-03	89358	30972	58386	251.7	154609	223053	0
YDR044W	329	5.39	468.81	2528.31	0.9964	3.28	6.815313e-05	1.498049e-04	6.905293e-03	62775	14673	48102	146.2	4768054	6878848	0
YDR045C	111	13.96	36.10	503.92	0.6157	0.68	2.438972e-05	3.877168e-04	9.548047e-04	69022	41001	28021	252.4	1026047	1480273	0
YDR046C	605	4.96	135.46	671.76	0.6542	3.96	3.116924e-05	1.377568e-04	3.434278e-03	159060	32083	126977	209.9	3012277	4345797	0
YDR047W	363	5.67	31.29	177.30	0.4954	1.80	2.234330e-05	1.573901e-04	2.154727e-03	125234	44756	80478	221.7	970776	1400534	0
YDR049W	633	1.71	182.00	311.08	0.9924	6.28	4.385429e-05	4.747986e-05	1.401926e-02	166051	22803	143248	226.3	2876595	4150049	0
YDR050C	249	231.02	1071.00	247418.50	2.2675	5.65	2.254874e-04	6.417103e-03	5.333418e-04	29474	4435	25039	100.6	3292258	4749724	0
YDR051C	335	6.23	256.53	1599.00	0.4353	1.46	1.931544e-05	1.731422e-04	1.693261e-03	127270	51772	75498	225.4	9205847	13281229	0
YDR052C	705	1.69	NA	NA	0.9294	6.55	3.984162e-05	4.700291e-05	1.286573e-02	189560	25099	164461	233.3	NA	NA	0
YDR054C	296	4.07	157.93	642.68	1.4346	4.25	6.563622e-05	1.130404e-04	8.813170e-03	79930	15235	64695	218.6	1667786	2406106	0
YDR055W	445	5.46	1354.54	7394.86	0.9559	4.25	5.220555e-05	1.516476e-04	5.225206e-03	100639	19155	81484	183.1	17984589	25946278	0
YDR056C	206	6.52	131.64	858.21	0.9372	1.93	4.513215e-05	1.810864e-04	3.782880e-03	64933	22157	42776	207.7	2021822	2916873	0
YDR057W	543	2.06	633.41	1301.92	0.6220	3.38	2.507391e-05	5.709441e-05	6.665778e-03	174583	39882	134701	248.1	17510171	25261837	0
YDR058C	327	1.47	11.57	16.97	0.1249	0.41	5.341877e-06	4.075911e-05	1.989260e-03	263660	187200	76460	233.8	1501078	2165597	0
YDR060W	1026	3.66	1289.61	4721.96	1.6099	16.52	8.255266e-05	1.017095e-04	1.231947e-02	212202	12113	200089	195.0	10828106	15621655	0
YDR061W	540	4.43	33.95	150.47	0.3652	1.97	1.375135e-05	1.231016e-04	1.695524e-03	216137	72720	143417	265.6	1711475	2469137	0
YDR062W	562	7.07	529.34	3742.81	0.7579	4.26	4.110453e-05	1.964084e-04	3.176522e-03	127947	24328	103619	184.4	8926289	12877914	0
YDR063W	150	3.80	161.90	615.99	1.7852	2.68	7.650547e-05	1.056888e-04	1.098717e-02	48072	13071	35001	233.3	1466804	2116151	0
YDR064W	152	191.29	560.67	107249.60	2.7433	4.17	2.722003e-04	5.313551e-03	7.775459e-04	18993	3674	15319	100.8	1427728	2059776	0
YDR065W	366	2.21	128.43	284.07	0.2221	0.81	9.796088e-06	6.144029e-05	2.420036e-03	185061	102082	82979	226.7	9087489	13110475	0
YDR066C	197	1.60	10.42	16.71	0.6639	1.31	2.357155e-05	4.454857e-05	8.031130e-03	97912	42424	55488	281.7	306392	442031	0
YDR067C	225	6.42	10.81	69.32	0.2353	0.53	1.023958e-05	1.781966e-04	8.721781e-04	149361	97660	51701	229.8	731472	1055291	0
YDR068W	311	5.32	278.24	1481.07	0.7120	2.21	3.359772e-05	1.478616e-04	3.448870e-03	95669	29764	65905	211.9	5740289	8281487	0
YDR069C	927	0.41	1624.31	661.46	1.0716	9.93	4.775302e-05	1.131175e-05	6.407570e-02	228971	20941	208030	224.4	23577332	34014900	0
YDR071C	192	20.57	145.50	2992.54	1.2281	2.36	6.102466e-05	5.713087e-04	1.621276e-03	55025	16387	38638	201.2	1652673	2384303	0
YDR072C	528	3.48	205.70	715.40	0.6119	3.23	2.925409e-05	9.660811e-05	4.596163e-03	144630	34183	110447	209.2	4873841	7031467	0
YDR073W	170	1.27	17.88	22.69	1.2962	2.20	4.185058e-05	3.525751e-05	1.801657e-02	76546	23895	52651	309.7	296082	427156	0
YDR074W	897	1.81	1216.15	2204.65	1.2439	11.16	6.627799e-05	5.035608e-05	1.997743e-02	183435	15088	168347	187.7	12718671	18349164	0
YDR075W	309	3.38	493.85	1668.33	0.6937	2.14	2.936944e-05	9.383972e-05	4.750412e-03	107038	34049	72989	236.2	11655290	16815030	0
YDR078C	224	3.00	7.68	23.02	0.1933	0.43	8.158193e-06	8.328896e-05	1.486719e-03	175660	122576	53084	237.0	652237	940979	0
YDR079C-A	73	4.98	47.31	235.82	1.0294	0.75	4.059504e-05	1.384618e-04	4.450054e-03	43145	24634	18511	253.6	807787	1165391	0
YDR079W	112	2.25	65.65	147.77	1.5452	1.73	5.579618e-05	6.252621e-05	1.354455e-02	48939	17922	31017	276.9	815555	1176598	0
YDR080W	993	1.14	121.49	138.57	0.7673	7.62	3.510784e-05	3.168131e-05	1.681990e-02	245511	28484	217027	218.6	2398692	3460581	0
YDR081C	926	1.38	1451.73	1998.93	0.6659	6.17	2.916508e-05	3.824805e-05	1.157381e-02	245709	34288	211421	228.3	34502234	49776201	0
YDR082W	495	3.76	7.32	27.50	0.0269	0.13	1.105748e-06	1.043723e-04	1.608027e-04	1024572	904365	120207	242.8	4588070	6619185	0
YDR084C	200	3.87	219.67	850.23	1.0323	2.06	4.668793e-05	1.075124e-04	6.591259e-03	65640	21419	44221	221.1	3261327	4705100	0
YDR085C	621	0.47	80.80	38.11	0.4774	2.96	2.018444e-05	1.310238e-05	2.338239e-02	196423	49543	146880	236.5	2774574	4002864	0
YDR086C	81	25.72	1640.11	42177.77	2.0931	1.70	1.423408e-04	7.143457e-04	3.024428e-03	18936	7025	11911	147.0	7986727	11522412	0
YDR087C	279	14.98	137.74	2063.51	0.6177	1.72	2.672604e-05	4.161488e-04	9.747838e-04	101905	37417	64488	231.1	3572286	5153719	0
YDR088C	383	3.05	328.48	1001.96	0.5814	2.23	2.650504e-05	8.472971e-05	4.748048e-03	121742	37729	84013	219.4	8590284	12393160	0
YDR089W	870	1.63	2756.80	4500.13	1.1570	10.07	5.026024e-05	4.534363e-05	1.682405e-02	220171	19896	200275	230.2	38019531	54850589	0
YDR090C	311	2.70	53.84	145.12	0.5064	1.57	2.329125e-05	7.487255e-05	4.721635e-03	110555	42935	67620	217.4	1602251	2311560	0
YDR091C	609	7.57	2855.36	21602.38	1.3246	8.07	8.659806e-05	2.101541e-04	6.254500e-03	104701	11548	93153	153.0	22854853	32972583	0
YDR092W	154	4.58	97.88	447.99	2.2815	3.51	1.062493e-04	1.271395e-04	1.268434e-02	42481	9412	33069	214.7	638537	921214	0
YDR093W	1613	0.45	2486.90	1119.61	2.4003	38.72	1.066969e-04	1.250562e-05	1.294997e-01	372233	9372	362861	225.0	16155934	23308085	0
YDR096W	895	0.26	8175.71	2097.92	3.1097	27.83	1.566365e-04	7.127898e-06	3.335446e-01	184070	6384	177686	198.5	36179105	52195416	0
YDR097C	1243	0.58	393.95	226.77	2.7920	34.70	1.223742e-04	1.599015e-05	1.161608e-01	291761	8172	283589	228.1	2231372	3219190	0
YDR098C	286	9.57	902.74	8635.14	1.6540	4.73	8.067042e-05	2.657091e-04	4.608188e-03	71034	12396	58638	205.0	7756603	11190413	0
YDR100W	144	6.45	162.70	1048.77	0.8609	1.24	3.963963e-05	1.790575e-04	3.360155e-03	56500	25227	31273	217.2	2845004	4104474	0
YDR101C	594	6.68	867.95	5799.03	0.8670	5.15	4.689616e-05	1.855925e-04	3.835299e-03	131147	21324	109823	184.9	12828649	18507828	0
YDR103W	918	1.47	445.87	655.17	0.7664	7.04	3.186314e-05	4.081770e-05	1.184847e-02	252187	31384	220803	240.5	9699332	13993178	0
YDR104C	1246	0.54	108.93	58.40	0.2243	2.79	9.454155e-06	1.489213e-05	9.635810e-03	401380	105774	295606	237.2	7986492	11522072	0
YDR105C	474	2.52	198.36	498.99	0.4021	1.91	1.709815e-05	6.987725e-05	3.713947e-03	169956	58486	111470	235.2	8041433	11601336	0
YDR107C	673	0.68	2407.29	1633.12	1.3783	9.28	6.096097e-05	1.884460e-05	4.910065e-02	168565	16404	152161	226.1	27371738	39489071	0
YDR108W	699	1.50	138.25	206.71	0.3727	2.61	1.534046e-05	4.153274e-05	5.606219e-03	235026	65187	169839	243.0	6246769	9012183	0
YDR109C	716	1.09	112.17	122.80	0.4269	3.06	1.753604e-05	3.041061e-05	8.752431e-03	231322	57025	174297	243.4	4433744	6396540	0
YDR110W	567	3.06	144.20	440.89	0.4437	2.52	1.888840e-05	8.492943e-05	3.375664e-03	186123	52943	133180	234.9	5291765	7634403	0
YDR111C	508	2.02	134.52	271.76	0.4428	2.25	2.029816e-05	5.611809e-05	5.490048e-03	160095	49266	110829	218.2	4593484	6626996	0
YDR113C	374	1.52	516.74	783.34	1.8499	6.92	7.865418e-05	4.210939e-05	2.835079e-02	100675	12714	87961	235.2	4553796	6569739	0
YDR115W	106	9.41	6.32	59.45	0.7359	0.78	2.850394e-05	2.614213e-04	1.654955e-03	62451	35083	27368	258.2	153620	221627	0
YDR116C	286	2.20	276.16	608.24	1.3637	3.90	5.999192e-05	6.117967e-05	1.488360e-02	81682	16669	65013	227.3	3190802	4603354	0
YDR117C	566	1.62	3450.57	5581.90	1.9528	11.05	9.170041e-05	4.493538e-05	3.097456e-02	131435	10905	120530	213.0	26082282	37628780	0
YDR118W	653	1.64	70.87	116.28	0.2284	1.49	9.066736e-06	4.557810e-05	3.019375e-03	274791	110293	164498	251.9	5417655	7816024	0
YDR119W	769	5.06	1709.94	8650.97	0.8562	6.58	3.600495e-05	1.405339e-04	3.888691e-03	210649	27774	182875	237.8	32918861	47491878	0
YDR120C	571	7.37	1036.57	7635.42	0.6448	3.68	3.023899e-05	2.046123e-04	2.243147e-03	154821	33070	121751	213.2	23760565	34279249	0
YDR121W	197	4.68	218.36	1021.38	1.3658	2.69	5.402188e-05	1.299334e-04	6.310609e-03	68317	18511	49806	252.8	2801691	4041986	0
YDR122W	1065	0.56	706.29	393.94	2.3878	25.43	1.007428e-04	1.549341e-05	9.869371e-02	262349	9926	252423	237.0	4859529	7010819	0
YDR123C	305	1.54	75.77	116.57	0.5641	1.72	2.244977e-05	4.273243e-05	7.974006e-03	121188	44544	76644	251.3	2339514	3375205	0
YDR127W	1589	1.19	4429.31	5255.54	5.2793	83.89	2.662377e-04	3.295937e-05	1.226064e-01	318843	3756	315087	198.3	11531660	16636669	1
YDR128W	1149	0.74	373.68	274.77	0.6030	6.93	2.473600e-05	2.042506e-05	1.838182e-02	320505	40427	280078	243.8	10471104	15106609	0
YDR129C	643	9.73	640.29	6228.89	1.5801	10.16	8.496868e-05	2.702294e-04	4.772529e-03	131340	11769	119571	186.0	5223264	7535577	0
YDR130C	292	3.27	102.15	333.79	0.7381	2.16	2.515476e-05	9.076564e-05	4.206501e-03	125428	39754	85674	293.4	2814874	4061004	0
YDR131C	557	1.53	233.84	357.80	0.2578	1.44	1.165478e-05	4.250248e-05	4.162098e-03	209029	85802	123227	221.2	13907425	20064172	0
YDR132C	496	1.04	106.15	110.09	0.2912	1.44	1.260310e-05	2.881080e-05	6.639636e-03	193966	79346	114620	231.1	5837885	8422288	0
YDR135C	1516	1.77	NA	NA	1.4134	21.43	6.313973e-05	4.920585e-05	1.947638e-02	355202	15838	339364	223.9	NA	NA	0
YDR137W	664	3.21	125.37	402.11	0.2533	1.68	9.621230e-06	8.909548e-05	1.639069e-03	278724	103937	174787	263.2	9032030	13030464	0
YDR138W	753	1.41	NA	NA	0.6526	4.91	2.925266e-05	3.923845e-05	1.131555e-02	202185	34185	168000	223.1	NA	NA	0
YDR139C	78	17.27	33.25	574.40	0.7710	0.60	2.920585e-05	4.798537e-04	9.238113e-04	54830	34240	20590	264.0	789144	1138494	0
YDR140W	222	2.57	46.79	120.47	0.6816	1.51	2.980948e-05	7.151388e-05	6.326832e-03	84306	33546	50760	228.6	1088098	1569793	0
YDR141C	1699	0.45	975.42	439.66	2.1521	36.56	8.942697e-05	1.252046e-05	1.084103e-01	420063	11182	408881	240.7	7560471	10907454	0
YDR142C	376	1.74	78.95	137.32	0.1986	0.75	8.411562e-06	4.831483e-05	2.642521e-03	207638	118884	88754	236.0	6505658	9385681	0
YDR143C	611	0.81	1733.66	1407.65	2.2450	13.72	1.080758e-04	2.255425e-05	7.273144e-02	136170	9253	126917	207.7	11118915	16041204	0
YDR144C	597	2.05	3306.64	6767.02	1.5247	9.10	6.722108e-05	5.684709e-05	1.794815e-02	150291	14876	135415	226.8	34096269	49190518	0
YDR145W	540	3.18	338.37	1074.65	1.2522	6.76	4.736830e-05	8.822061e-05	8.149671e-03	163863	21111	142752	264.4	4951428	7143401	0
YDR146C	710	1.24	2814.72	3494.66	1.9093	13.56	8.400203e-05	3.448795e-05	3.696960e-02	173282	11904	161378	227.3	23225838	33507801	0
YDR147W	535	3.25	NA	NA	0.3481	1.86	1.529336e-05	9.013996e-05	2.575181e-03	187157	65388	121769	227.6	NA	NA	0
YDR148C	464	1.73	1828.18	3170.06	3.8858	18.03	2.018318e-04	4.816643e-05	6.360151e-02	94288	4955	89333	192.5	6278500	9057961	0
YDR151C	326	3.40	102.97	349.73	1.0374	3.38	4.214232e-05	9.434756e-05	6.779693e-03	103980	23729	80251	246.2	1693585	2443327	0
YDR152W	266	6.72	157.98	1061.06	1.0986	2.92	5.087656e-05	1.865723e-04	4.138976e-03	77093	19655	57438	215.9	2152279	3105082	0
YDR153C	412	2.23	1062.31	2373.37	1.8176	7.49	7.797526e-05	6.206003e-05	1.907072e-02	108864	12825	96039	233.1	9443221	13623687	0
YDR155C	163	66.74	2123.98	141760.10	3.1731	5.17	2.821550e-04	1.853965e-03	2.309982e-03	21875	3544	18331	112.5	5217803	7527698	0
YDR156W	138	1.75	159.25	279.12	5.3273	7.35	2.087850e-04	4.868570e-05	6.509087e-02	40002	4790	35212	255.2	528701	762754	1
YDR158W	366	25.12	667.47	16768.66	1.5029	5.50	1.019470e-04	6.978573e-04	2.217329e-03	63765	9809	53956	147.4	4538166	6547189	0
YDR159W	1302	0.96	NA	NA	0.5502	7.16	2.359910e-05	2.653222e-05	1.350033e-02	345919	42374	303545	233.1	NA	NA	0
YDR160W	853	0.86	247.75	212.37	0.1366	1.17	5.647492e-06	2.381099e-05	3.599983e-03	383403	177070	206333	241.9	30407885	43869305	0
YDR161W	388	6.83	404.92	2765.96	0.8725	3.39	3.742729e-05	1.897470e-04	2.993890e-03	117164	26718	90446	233.1	7499032	10818817	0
YDR162C	237	4.55	120.91	549.69	0.6582	1.56	2.630922e-05	1.262819e-04	3.162199e-03	97303	38009	59294	250.2	3185623	4595883	0
YDR163W	176	2.90	49.92	144.80	0.7630	1.34	2.919086e-05	8.058114e-05	5.498393e-03	80260	34257	46003	261.4	1185269	1709982	0
YDR164C	725	1.06	1658.43	1750.84	1.1354	8.23	5.348687e-05	2.932556e-05	2.768364e-02	172592	18696	153896	212.3	21491906	31006266	0
YDR165W	445	8.22	NA	NA	0.7085	3.15	3.621702e-05	2.283771e-04	2.407036e-03	114662	27611	87051	195.6	NA	NA	0
YDR166C	972	0.80	11595.68	9322.09	1.6873	16.40	7.765018e-05	2.233133e-05	5.277767e-02	224090	12878	211212	217.3	103509290	149332340	0
YDR167W	207	6.06	20.68	125.25	0.7849	1.62	2.954045e-05	1.682001e-04	2.665712e-03	88856	33852	55004	265.7	485341	700199	0
YDR168W	507	6.29	2638.16	16583.58	1.9886	10.08	9.679051e-05	1.746121e-04	8.413578e-03	114498	10332	104166	205.5	18892703	27256408	0
YDR169C	514	0.66	1378.37	905.60	2.8691	14.75	1.123515e-04	1.825025e-05	9.343988e-02	140159	8901	131258	255.4	8503799	12268389	0
YDR171W	376	0.90	103.48	92.90	1.8199	6.84	8.324446e-05	2.493671e-05	5.066855e-02	94215	12013	82202	218.6	861646	1243092	0
YDR172W	686	9.92	3213.12	31867.84	2.5222	17.30	1.460460e-04	2.755009e-04	8.046168e-03	125318	6847	118471	172.7	15249751	22000740	0
YDR173C	356	2.09	46.38	96.88	0.3627	1.29	1.467721e-05	5.801930e-05	3.839664e-03	156106	68133	87973	247.1	2190460	3160166	0
YDR174W	247	20.50	185.61	3805.20	1.1007	2.72	6.374331e-05	5.694715e-04	1.698967e-03	58339	15688	42651	172.7	2018338	2911847	0
YDR175C	320	4.42	120.33	531.35	0.7352	2.35	3.245024e-05	1.226583e-04	4.015534e-03	103313	30816	72497	226.6	2570344	3708222	0
YDR176W	703	1.85	341.49	633.33	0.8925	6.27	3.862388e-05	5.151653e-05	1.137972e-02	188343	25891	162452	231.1	6128412	8841429	0
YDR177W	216	13.36	85.57	1143.45	0.8928	1.93	4.013918e-05	3.711971e-04	1.641294e-03	72958	24913	48045	222.4	1477632	2131772	0
YDR178W	182	1.13	441.85	498.43	4.7193	8.59	2.254972e-04	3.133439e-05	1.092301e-01	42525	4435	38090	209.3	1358192	1959457	1
YDR179C	163	2.76	102.44	282.74	0.5551	0.90	2.263584e-05	7.666934e-05	4.481230e-03	84147	44178	39969	245.2	3136849	4525517	0
YDR179W-A	464	2.73	NA	NA	0.2288	1.06	9.854286e-06	7.580293e-05	1.973156e-03	209197	101479	107718	232.2	NA	NA	0
YDR180W	1494	0.47	2159.09	1022.70	1.1715	17.50	5.080763e-05	1.315756e-05	5.861056e-02	364171	19682	344489	230.6	29455611	42495464	0
YDR181C	482	2.03	137.63	279.47	0.3368	1.62	1.372970e-05	5.640432e-05	3.694630e-03	191069	72835	118234	245.3	6948392	10024411	0
YDR182W	492	1.94	667.75	1292.57	1.2428	6.11	4.983141e-05	5.377004e-05	1.406647e-02	142777	20068	122709	249.4	9288235	13400091	0
YDR183W	231	2.21	116.54	257.81	1.1532	2.66	4.767650e-05	6.145030e-05	1.177613e-02	76851	20975	55876	241.9	1694338	2444413	0
YDR184C	295	4.09	205.10	839.29	0.4923	1.45	2.193774e-05	1.136709e-04	2.929307e-03	111787	45584	66203	224.4	6480282	9349071	0
YDR186C	878	1.81	NA	NA	0.7060	6.20	2.991155e-05	5.035927e-05	9.015333e-03	240654	33432	207222	236.0	NA	NA	0
YDR188W	547	8.13	277.97	2260.63	1.3607	7.44	5.824201e-05	2.259058e-04	3.913194e-03	144964	17170	127794	233.6	3308171	4772682	0
YDR189W	667	2.69	1732.72	4668.78	1.3005	8.67	6.475774e-05	7.484683e-05	1.313229e-02	149395	15442	133953	200.8	18546481	26756917	0
YDR190C	464	11.08	502.61	5569.12	0.8694	4.03	4.312616e-05	3.077914e-04	2.126702e-03	116728	23188	93540	201.6	8078155	11654314	0
YDR191W	371	1.61	137.99	222.64	0.3421	1.27	1.525163e-05	4.481864e-05	5.165112e-03	148778	65567	83211	224.3	6271297	9047570	0
YDR192C	431	0.88	869.80	766.52	2.1696	9.35	9.300645e-05	2.447932e-05	5.766815e-02	111293	10752	100541	233.3	6482354	9352060	0
YDR194C	665	5.64	656.77	3701.12	0.7237	4.81	3.585179e-05	1.565372e-04	3.476287e-03	162121	27893	134228	201.8	12697768	18319007	0
YDR195W	534	2.96	NA	NA	0.5025	2.68	2.256652e-05	8.221095e-05	4.166364e-03	163211	44313	118898	222.7	NA	NA	0
YDR196C	242	6.07	12.90	78.35	0.4077	0.99	1.728669e-05	1.687370e-04	1.554977e-03	114921	57848	57073	235.8	517167	746114	0
YDR197W	390	2.60	118.59	307.95	0.3699	1.44	1.665726e-05	7.212923e-05	3.505215e-03	146634	60034	86600	222.1	4934997	7119696	0
YDR198C	480	3.42	118.73	406.55	0.2340	1.12	9.848787e-06	9.511086e-05	1.571719e-03	215573	101535	114038	237.6	8356441	12055796	0
YDR200C	605	0.96	218.53	210.65	0.8221	4.97	3.453149e-05	2.677592e-05	1.957462e-02	172999	28959	144040	238.1	4386570	6328483	0
YDR201W	166	4.69	20.88	97.98	0.6028	1.00	2.590341e-05	1.303254e-04	3.016826e-03	77234	38605	38629	232.7	558832	806224	0
YDR202C	352	1.92	181.96	348.93	0.5845	2.06	2.399204e-05	5.326748e-05	6.836397e-03	127437	41680	85757	243.6	5256973	7584209	0
YDR204W	336	3.08	74.43	228.95	0.6185	2.08	2.614058e-05	8.544211e-05	4.643716e-03	117760	38255	79505	236.6	1973660	2847389	0
YDR205W	725	0.71	NA	NA	0.9266	6.72	3.996097e-05	1.961780e-05	3.091776e-02	193140	25024	168116	231.9	NA	NA	0
YDR206W	885	3.77	444.93	1678.80	0.2752	2.44	1.119036e-05	1.048109e-04	1.620541e-03	307003	89363	217640	245.9	27559397	39759805	0
YDR207C	837	0.50	1832.27	924.55	1.8684	15.64	8.395200e-05	1.401639e-05	9.091115e-02	198190	11912	186278	222.6	15128098	21825231	0
YDR208W	780	1.38	2071.45	2866.95	1.3139	10.25	5.590434e-05	3.844536e-05	2.207110e-02	201204	17888	183316	235.0	25683473	37053420	0
YDR210W	76	17.44	35.71	622.63	1.3116	1.00	7.031810e-05	4.843174e-04	2.203735e-03	28397	14221	14176	186.5	352012	507846	0
YDR211W	713	6.21	1167.72	7253.14	0.7962	5.68	3.847337e-05	1.725372e-04	3.384541e-03	173540	25992	147548	206.9	21038061	30351506	0
YDR212W	560	8.84	2292.00	20270.39	1.4763	8.27	7.874057e-05	2.456663e-04	4.864915e-03	117695	12700	104995	187.5	20176274	29108210	0
YDR213W	914	0.79	NA	NA	0.9321	8.52	3.805932e-05	2.198233e-05	2.627905e-02	250132	26275	223857	244.9	NA	NA	0
YDR214W	351	5.19	856.86	4447.80	2.4533	8.61	1.137568e-04	1.441893e-04	1.197475e-02	84489	8791	75698	215.7	5221051	7532385	0
YDR216W	1324	0.15	679.57	103.00	1.5431	20.43	7.003483e-05	4.210126e-06	2.524883e-01	305991	14279	291712	220.3	6725801	9703280	0
YDR217C	1310	0.84	286.56	241.43	1.0589	13.87	4.421844e-05	2.340296e-05	2.867840e-02	336314	22615	313699	239.5	4491934	6480491	0
YDR219C	466	2.94	94.73	278.86	0.5170	2.41	2.179998e-05	8.176786e-05	4.046652e-03	156387	45872	110515	237.2	3012089	4345526	0
YDR221W	703	1.28	765.31	979.74	1.2486	8.78	5.584872e-05	3.556101e-05	2.383754e-02	175075	17906	157169	223.6	9498350	13703223	0
YDR222W	416	1.36	527.05	715.09	0.9025	3.75	4.379385e-05	3.768866e-05	1.763700e-02	108567	22834	85733	206.1	8341847	12034741	0
YDR224C	132	59.60	251.25	14973.91	2.2632	2.99	2.114258e-04	1.655507e-03	1.938427e-03	18860	4730	14130	107.0	823700	1188348	0
YDR226W	223	41.89	619.45	25951.15	2.5724	5.74	2.020554e-04	1.163714e-03	2.635400e-03	33340	4949	28391	127.3	2125020	3065756	0
YDR227W	1359	0.62	374.59	232.17	1.2926	17.57	5.508895e-05	1.721644e-05	4.856725e-02	337027	18152	318875	234.6	4713160	6799652	0
YDR228C	627	2.34	631.82	1478.53	0.7148	4.48	3.291039e-05	6.500276e-05	7.684641e-03	166570	30386	136184	217.2	13307210	19198246	0
YDR229W	454	4.03	103.78	418.46	0.3683	1.67	1.375495e-05	1.120089e-04	1.863926e-03	194262	72701	121561	267.8	5229620	7544747	0
YDR231C	206	2.25	NA	NA	0.4095	0.84	1.725644e-05	6.249258e-05	4.191265e-03	106834	57949	48885	237.3	NA	NA	0
YDR232W	549	1.93	1006.81	1945.19	3.3054	18.15	1.724833e-04	5.366770e-05	4.878163e-02	111006	5798	105208	191.6	4045998	5837142	0
YDR233C	296	10.69	6170.47	65935.49	3.1248	9.25	2.087643e-04	2.968237e-04	1.067530e-02	49096	4790	44306	149.7	20487421	29557101	0
YDR234W	694	2.95	1434.69	4233.82	1.1657	8.09	5.676889e-05	8.197308e-05	1.051142e-02	160116	17615	142501	205.3	17517562	25272500	0
YDR235W	545	3.84	NA	NA	0.2101	1.14	9.014946e-06	1.066429e-04	1.283079e-03	237914	110927	126987	233.0	NA	NA	0
YDR236C	219	5.76	66.50	383.06	0.2930	0.64	1.304912e-05	1.600138e-04	1.237787e-03	125800	76634	49166	224.5	3532269	5095986	0
YDR237W	293	4.38	208.06	911.50	0.7120	2.09	3.284834e-05	1.216916e-04	4.097087e-03	93954	30443	63511	216.8	4390431	6334053	0
YDR238C	974	4.13	260.08	1074.30	2.0383	19.85	1.033766e-04	1.147401e-04	1.367506e-02	201720	9673	192047	197.2	1743866	2515866	0
YDR239C	788	0.75	NA	NA	1.4764	11.63	6.219187e-05	2.074900e-05	4.549449e-02	203143	16079	187064	237.4	NA	NA	0
YDR240C	493	2.86	NA	NA	0.3864	1.91	1.562687e-05	7.937683e-05	2.988138e-03	185900	63992	121908	247.3	NA	NA	0
YDR242W	550	1.09	33.06	36.00	0.0750	0.41	3.225515e-06	3.024990e-05	1.618443e-03	437993	310028	127965	232.7	7104696	10249909	0
YDR243C	589	1.30	464.06	604.99	1.0276	6.05	4.537052e-05	3.621372e-05	1.901616e-02	155449	22041	133408	226.5	7089630	10228175	0
YDR244W	613	2.16	NA	NA	0.6611	4.05	2.783321e-05	5.990886e-05	7.051711e-03	181526	35928	145598	237.5	NA	NA	0
YDR245W	394	12.00	103.49	1242.00	0.3496	1.38	1.520204e-05	3.333773e-04	6.921307e-04	156388	65781	90607	230.0	4718527	6807395	0
YDR246W	220	0.71	373.75	263.99	2.9569	6.51	1.218036e-04	1.962010e-05	9.422824e-02	61617	8210	53407	242.8	2126903	3068473	0
YDR248C	194	3.64	15.58	56.67	0.5592	1.08	2.419378e-05	1.010251e-04	3.634936e-03	86173	41333	44840	231.1	446406	644028	0
YDR249C	374	2.79	41.77	116.63	0.1387	0.52	5.428105e-06	7.755971e-05	1.062269e-03	279788	184226	95562	255.5	5333995	7695328	0
YDR251W	831	1.04	2461.24	2564.29	1.5056	12.51	6.337029e-05	2.894084e-05	3.323509e-02	213211	15780	197431	237.6	26921142	38838998	0
YDR252W	150	1.67	136.58	227.51	1.1793	1.77	5.370896e-05	4.626929e-05	1.761880e-02	51556	18619	32937	219.6	1762697	2543035	0
YDR254W	459	1.07	222.68	239.32	0.4354	2.00	1.718992e-05	2.985275e-05	8.740010e-03	174421	58174	116247	253.3	8979254	12954325	0
YDR257C	495	3.63	206.29	749.82	0.4996	2.47	2.320054e-05	1.009673e-04	3.487704e-03	149704	43102	106602	215.4	6163109	8891487	0
YDR258C	812	1.43	873.22	1246.14	2.1550	17.50	1.100721e-04	3.964043e-05	4.214647e-02	168059	9085	158974	195.8	5498867	7933188	0
YDR260C	171	2.82	15.01	42.27	0.8919	1.53	3.719750e-05	7.822606e-05	7.217464e-03	67886	26884	41002	239.8	279698	403519	0
YDR261C	563	2.15	813.46	1746.09	1.2357	6.96	5.422044e-05	5.962515e-05	1.380244e-02	146750	18443	128307	227.9	10399119	15002758	0
YDR262W	273	5.26	235.98	1241.49	0.6224	1.70	2.611176e-05	1.461372e-04	2.712050e-03	103374	38297	65077	238.4	6264235	9037381	0
YDR264C	765	5.67	235.41	1335.29	0.5686	4.35	2.490445e-05	1.575608e-04	2.399115e-03	214805	40153	174652	228.3	6551984	9452515	0
YDR265W	338	5.22	55.22	288.15	0.0934	0.32	3.878382e-06	1.449572e-04	4.061001e-04	339271	257839	81432	240.9	9868582	14237355	0
YDR266C	640	1.93	1468.92	2834.66	1.8682	11.96	9.214748e-05	5.360428e-05	2.609194e-02	140609	10852	129757	202.7	11049473	15941020	0
YDR267C	331	4.72	101.12	476.81	0.5504	1.82	2.669889e-05	1.309803e-04	3.093923e-03	105689	37455	68234	206.1	2625238	3787418	0
YDR268W	380	2.80	72.19	202.41	0.3188	1.21	1.342285e-05	7.787936e-05	2.616041e-03	164743	74500	90243	237.5	3728024	5378402	0
YDR270W	1005	0.44	1399.74	610.36	1.2308	12.37	5.177761e-05	1.211264e-05	6.488219e-02	258212	19313	238899	237.7	18738282	27033627	0
YDR272W	275	8.23	556.38	4580.02	0.8207	2.26	3.536743e-05	2.286626e-04	2.347635e-03	92089	28275	63814	232.1	10904139	15731348	0
YDR275W	236	6.53	1.62	10.56	0.0616	0.15	2.481444e-06	1.813865e-04	2.076451e-04	461553	402991	58562	248.1	451726	651703	0
YDR276C	56	22.42	NA	NA	3.5238	1.97	2.163987e-04	6.228788e-04	5.273191e-03	13740	4621	9119	162.8	NA	NA	0
YDR279W	351	2.91	712.06	2075.42	0.6200	2.18	2.652936e-05	8.096301e-05	4.973503e-03	119722	37694	82028	233.7	18604436	26840527	0
YDR280W	306	10.54	126.41	1332.89	0.4025	1.23	1.621241e-05	2.928876e-04	8.401733e-04	137643	61681	75962	248.2	5404661	7797277	0
YDR281C	105	7.18	37.04	265.75	0.5635	0.59	1.864797e-05	1.993104e-04	1.420116e-03	85352	53625	31727	302.2	1376694	1986150	0
YDR282C	415	2.42	149.28	360.52	0.2193	0.91	9.162989e-06	6.708490e-05	2.073169e-03	208438	109135	99303	239.3	11292497	16291629	0
YDR283C	1660	0.78	1316.60	1032.55	1.0358	17.19	4.466604e-05	2.178469e-05	3.112063e-02	407340	22388	384952	231.9	20431632	29476614	0
YDR284C	290	7.18	98.40	706.52	0.4581	1.33	2.109021e-05	1.994426e-04	1.605038e-03	110410	47415	62995	217.2	3234068	4665774	0
YDR285W	876	0.96	62.58	60.35	0.1715	1.50	7.110406e-06	2.678560e-05	4.029167e-03	351878	140639	211239	241.1	6100635	8801355	0
YDR286C	115	2.88	NA	NA	0.7395	0.85	2.979024e-05	7.993710e-05	5.656503e-03	62114	33568	28546	248.2	NA	NA	0
YDR287W	293	1.92	290.47	556.57	0.8095	2.37	3.283225e-05	5.322439e-05	9.362940e-03	102702	30458	72244	246.6	6132366	8847134	0
YDR288W	304	5.46	36.00	196.65	0.2346	0.71	1.001732e-05	1.517406e-04	1.002010e-03	171016	99827	71189	234.2	2490968	3593707	0
YDR289C	410	2.25	490.76	1104.93	1.1740	4.81	5.314982e-05	6.254094e-05	1.289911e-02	109381	18815	90566	220.9	6400201	9233538	0
YDR291W	1078	1.01	40.49	40.95	0.3344	3.60	1.498785e-05	2.809631e-05	8.096778e-03	307216	66721	240495	223.1	1872345	2701223	0
YDR292C	622	4.21	705.86	2973.74	0.8672	5.39	3.889042e-05	1.170253e-04	5.044118e-03	164408	25713	138695	223.0	12580682	18150087	0
YDR293C	1251	1.26	1620.63	2048.86	2.3242	29.08	1.131940e-04	3.511758e-05	4.892391e-02	265697	8834	256863	205.3	9923995	14317298	0
YDR294C	590	2.42	201.17	485.85	1.1952	7.05	5.662445e-05	6.708688e-05	1.281117e-02	142193	17660	124533	211.1	2462532	3552682	0
YDR295C	675	1.48	204.70	303.33	0.6291	4.25	2.616771e-05	4.116165e-05	9.649287e-03	200502	38215	162287	240.4	5422269	7822680	0
YDR296W	227	2.87	NA	NA	1.1284	2.56	4.213031e-05	7.961294e-05	8.032178e-03	84537	23736	60801	267.8	NA	NA	0
YDR297W	350	3.68	174.78	642.54	1.5720	5.50	8.159714e-05	1.021202e-04	1.212790e-02	79683	12255	67428	192.7	1484694	2141961	0
YDR298C	213	8.06	543.77	4383.40	1.7452	3.72	9.980363e-05	2.239221e-04	6.765061e-03	47266	10020	37246	174.9	3776516	5448361	0
YDR299W	535	4.96	897.49	4448.24	1.2224	6.54	6.132803e-05	1.376758e-04	6.761200e-03	122941	16306	106635	199.3	10143667	14634218	0
YDR300C	429	6.02	624.40	3758.38	0.8065	3.46	3.980483e-05	1.672004e-04	3.613439e-03	112046	25123	86923	202.6	10873020	15686452	0
YDR301W	1358	0.57	665.38	381.65	1.3144	17.85	5.919716e-05	1.593288e-05	5.639348e-02	318423	16893	301530	222.0	7791018	11240063	0
YDR302W	220	8.30	170.77	1416.80	0.4488	0.99	2.156019e-05	2.304532e-04	1.420013e-03	92173	46382	45791	208.1	5490298	7920826	0
YDR303C	886	1.51	5103.49	7693.88	1.4545	12.89	6.390016e-05	4.187702e-05	2.316053e-02	217320	15649	201671	227.6	55359275	79866551	0
YDR304C	226	19.96	442.81	8840.51	1.1545	2.61	6.343218e-05	5.545694e-04	1.736105e-03	56898	15765	41133	182.0	4838767	6980865	0
YDR305C	218	4.17	11.21	46.71	0.3848	0.84	1.702001e-05	1.157745e-04	2.231358e-03	108037	58754	49283	226.1	456387	658427	0
YDR306C	479	2.87	149.87	430.87	0.2829	1.36	1.150779e-05	7.985774e-05	2.187244e-03	204647	86898	117749	245.8	9027322	13023672	0
YDR307W	663	0.81	3729.91	3013.93	1.7246	11.43	7.722409e-05	2.244565e-05	5.222073e-02	161016	12949	148067	223.3	33478870	48299800	0
YDR308C	141	6.10	64.25	391.79	0.8132	1.15	2.938263e-05	1.693816e-04	2.632975e-03	73059	34034	39025	276.8	1515719	2186721	0
YDR309C	384	3.04	2787.70	8481.13	2.5222	9.69	1.063351e-04	8.450942e-05	1.909825e-02	100488	9404	91084	237.2	18171683	26216196	0
YDR310C	1063	0.90	362.34	325.77	1.1653	12.39	4.851756e-05	2.497408e-05	2.948708e-02	275933	20611	255322	240.2	5176609	7468267	0
YDR311W	643	3.89	140.04	545.43	0.4208	2.71	1.988794e-05	1.081910e-04	2.790108e-03	186324	50282	136042	211.6	4880668	7041315	0
YDR313C	287	1.25	57.71	72.08	0.7524	2.16	2.684965e-05	3.469251e-05	1.174695e-02	117669	37244	80425	280.2	1489920	2149500	0
YDR315C	282	1.72	28.62	49.22	0.2781	0.78	1.272990e-05	4.776719e-05	4.044991e-03	140155	78555	61600	218.4	1558373	2248257	0
YDR316W	472	1.69	173.96	293.63	0.5329	2.52	2.503122e-05	4.688540e-05	8.103390e-03	140428	39950	100478	212.9	4817299	6949893	0
YDR317W	415	1.04	22.38	23.19	0.1743	0.72	7.454959e-06	2.877584e-05	3.932236e-03	231143	134139	97004	233.7	2081095	3002385	0
YDR318W	369	3.72	21.79	81.11	0.1200	0.44	5.174024e-06	1.034072e-04	7.594514e-04	278840	193273	85567	231.9	2918966	4211178	0
YDR319C	275	3.40	27.18	92.45	0.2509	0.69	1.102898e-05	9.449969e-05	1.771444e-03	153231	90670	62561	227.5	1707991	2464111	0
YDR320C	669	0.55	2756.39	1522.29	3.4064	22.79	1.595458e-04	1.534106e-05	1.578528e-01	149102	6268	142834	213.5	11975147	17276486	0
YDR320C-A	73	8.89	9.57	85.15	0.9770	0.71	3.477305e-05	2.470398e-04	2.136477e-03	49268	28758	20510	281.0	190860	275352	0
YDR321W	382	9.73	2025.44	19701.46	1.4825	5.66	7.845446e-05	2.701945e-04	4.407207e-03	84932	12746	72186	189.0	17894809	25816752	0
YDR322C-A	97	10.74	61.07	655.78	0.9590	0.93	4.115154e-05	2.982843e-04	2.094006e-03	46904	24300	22604	233.0	1028636	1484009	0
YDR322W	368	2.37	572.25	1357.27	0.9384	3.45	3.962172e-05	6.588400e-05	9.128000e-03	112396	25239	87157	236.8	10010997	14442816	0
YDR323C	516	2.30	66.18	152.27	0.1767	0.91	7.447771e-06	6.391288e-05	1.768725e-03	256675	134268	122407	237.2	6159154	8885781	0
YDR324C	777	4.84	699.57	3384.03	0.8943	6.95	4.204418e-05	1.343701e-04	4.749256e-03	189049	23785	165264	212.7	11533167	16638842	0
YDR325W	1036	1.60	59.73	95.73	0.3158	3.27	1.266171e-05	4.452438e-05	4.316352e-03	337365	78978	258387	249.4	3269613	4717054	0
YDR326C	1439	1.23	459.79	565.28	1.1857	17.06	5.255709e-05	3.415070e-05	2.335899e-02	343658	19027	324631	225.6	6063960	8748445	0
YDR328C	195	20.28	81.40	1650.78	0.9182	1.79	4.132932e-05	5.632994e-04	1.113631e-03	67518	24196	43322	222.2	1365254	1969645	0
YDR329C	442	3.72	109.70	407.86	0.2644	1.17	9.645708e-06	1.032755e-04	1.417618e-03	224833	103673	121160	274.1	7883105	11372917	0
YDR330W	501	0.88	1230.35	1088.46	1.7015	8.52	7.639444e-05	2.457429e-05	4.718491e-02	124675	13090	111585	222.7	11163311	16105254	0
YDR331W	412	3.57	816.48	2911.31	0.8499	3.50	3.471492e-05	9.904717e-05	5.319814e-03	129674	28806	100868	244.8	16302445	23519456	0
YDR332W	690	1.19	54.88	65.28	0.1521	1.05	6.212735e-06	3.304291e-05	2.853822e-03	329907	160960	168947	244.9	6122762	8833278	0
YDR333C	724	4.55	272.09	1236.88	0.4097	2.97	1.848062e-05	1.262741e-04	2.221388e-03	214622	54111	160511	221.7	10205153	14722923	0
YDR334W	1515	0.83	176.62	146.23	0.5734	8.69	2.434681e-05	2.299724e-05	1.606899e-02	397866	41073	356793	235.5	5028450	7254520	0
YDR335W	1225	1.20	435.26	524.42	1.1810	14.47	5.301401e-05	3.346765e-05	2.404295e-02	291749	18863	272886	222.8	5690997	8210374	0
YDR336W	315	6.24	12.52	78.15	0.1371	0.43	5.497819e-06	1.734188e-04	4.811899e-04	260464	181890	78574	249.4	1578288	2276988	0
YDR337W	287	4.06	19.81	80.42	0.7545	2.17	3.143150e-05	1.127506e-04	4.231249e-03	100712	31815	68897	240.1	436943	630376	0
YDR338C	696	1.46	287.82	420.19	0.5456	3.80	2.322908e-05	4.055290e-05	8.694256e-03	206520	43049	163471	234.9	8588354	12390376	0
YDR339C	190	10.18	228.61	2328.08	0.7873	1.50	3.597052e-05	2.828777e-04	1.930058e-03	69385	27801	41584	218.9	4405308	6355516	0
YDR341C	608	10.01	5064.98	50692.79	2.1749	13.22	1.329225e-04	2.780135e-04	7.256962e-03	107007	7523	99484	163.6	26412214	38104771	0
YDR346C	482	12.56	921.18	11565.87	0.6660	3.21	3.578581e-05	3.487644e-04	1.557403e-03	117646	27944	89702	186.1	17842598	25741428	0
YDR347W	322	2.32	234.52	543.37	1.3388	4.31	5.360604e-05	6.436037e-05	1.264205e-02	99076	18655	80421	249.8	3032380	4374800	0
YDR348C	500	4.26	119.11	507.19	0.7647	3.82	3.401643e-05	1.182799e-04	4.365160e-03	141804	29398	112406	224.8	2427128	3501606	0
YDR349C	597	2.25	337.06	759.81	0.6272	3.74	2.662325e-05	6.261778e-05	6.453357e-03	178198	37561	140637	235.6	8775447	12660294	0
YDR350C	612	2.42	66.26	160.58	0.1179	0.72	4.718481e-06	6.731288e-05	1.063963e-03	364809	211933	152876	249.8	9734312	14043644	0
YDR351W	865	1.49	429.55	641.01	0.7854	6.79	3.197059e-05	4.145184e-05	1.170656e-02	243786	31279	212507	245.7	9313046	13435886	0
YDR352W	318	4.29	22.44	96.36	0.4316	1.37	1.813518e-05	1.192832e-04	2.307624e-03	130816	55141	75675	238.0	857644	1237319	0
YDR353W	320	12.59	1657.38	20863.20	2.7202	8.70	1.675426e-04	3.496679e-04	7.272635e-03	57924	5969	51955	162.4	6856823	9892305	0
YDR354W	381	3.95	449.01	1774.60	0.8889	3.39	4.074542e-05	1.097837e-04	5.633305e-03	107660	24543	83117	218.2	7638481	11019999	0
YDR356W	945	1.00	2358.41	2358.60	1.6911	15.98	7.226348e-05	2.777995e-05	3.948296e-02	234980	13838	221142	234.0	22621763	32636305	0
YDR357C	123	5.79	58.18	336.83	0.4840	0.60	1.967137e-05	1.608062e-04	1.856753e-03	81096	50835	30261	246.0	2050211	2957829	0
YDR358W	558	1.06	240.63	254.88	1.2168	6.79	5.307589e-05	2.942263e-05	2.738029e-02	146766	18841	127925	229.3	3142546	4533735	0
YDR359C	983	0.26	4230.78	1090.78	1.8327	18.02	7.335019e-05	7.161644e-06	1.554572e-01	259240	13633	245607	249.9	39980150	57679164	0
YDR361C	284	14.38	622.63	8956.00	0.6834	1.94	3.404782e-05	3.995593e-04	1.293393e-03	86375	29370	57005	200.7	12675547	18286948	0
YDR362C	673	1.62	101.65	165.02	0.5028	3.38	2.066532e-05	4.509631e-05	6.955421e-03	212140	48390	163750	243.3	3409344	4918644	0
YDR363W	457	1.68	73.63	123.68	0.4034	1.84	1.724858e-05	4.665841e-05	5.611070e-03	164852	57976	106876	233.9	2958889	4268775	0
YDR363W-A	90	23.98	220.17	5279.59	1.3607	1.22	6.200739e-05	6.660983e-04	1.412952e-03	35877	16127	19750	219.4	2461167	3550713	0
YDR364C	456	3.44	72.96	251.11	0.2673	1.22	1.174662e-05	9.561012e-05	1.864796e-03	188892	85131	103761	227.5	4304982	6210776	0
YDR365C	629	9.90	NA	NA	0.4723	2.97	2.329138e-05	2.750346e-04	1.285376e-03	170491	42934	127557	202.8	NA	NA	0
YDR367W	222	3.75	124.78	467.80	0.6481	1.44	2.900123e-05	1.041360e-04	4.227054e-03	84092	34481	49611	223.5	2982382	4302668	0
YDR368W	313	6.34	NA	NA	1.5096	4.73	8.553128e-05	1.761622e-04	7.369441e-03	66936	11692	55244	176.5	NA	NA	0
YDR369C	855	0.61	630.56	385.45	0.6880	5.88	3.063568e-05	1.698032e-05	2.738445e-02	224655	32642	192013	224.6	14266640	20582411	0
YDR370C	443	4.53	NA	NA	0.1395	0.62	5.823264e-06	1.257022e-04	7.031467e-04	277858	171725	106133	239.6	NA	NA	0
YDR371W	512	2.56	171.33	437.90	0.2481	1.27	1.154601e-05	7.099582e-05	2.468434e-03	196617	86610	110007	214.9	10285611	14839000	0
YDR372C	346	12.86	715.81	9202.10	0.6355	2.20	2.939426e-05	3.570994e-04	1.249383e-03	108826	34020	74806	216.2	16879449	24351897	0
YDR373W	191	13.11	20.65	270.64	0.5306	1.01	2.254125e-05	3.640994e-04	9.396806e-04	89326	44363	44963	235.4	634912	915984	0
YDR374W-A	90	4.78	NA	NA	0.5807	0.52	2.171208e-05	1.327340e-04	2.482799e-03	70126	46057	24069	267.4	NA	NA	0
YDR375C	457	1.95	66.04	128.84	0.2969	1.36	1.393105e-05	5.419434e-05	3.901685e-03	169171	71782	97389	213.1	3285667	4740215	0
YDR376W	494	2.94	228.08	671.15	0.4089	2.02	1.923060e-05	8.173818e-05	3.571002e-03	157027	52000	105027	212.6	8220994	11860387	0
YDR377W	102	15.80	77.05	1217.37	1.5992	1.63	9.435755e-05	4.388591e-04	3.263427e-03	27885	10598	17287	169.5	566035	816616	0
YDR378C	87	25.16	29.60	744.90	0.6981	0.61	2.597050e-05	6.989372e-04	5.639811e-04	61892	38505	23387	268.8	790133	1139920	0
YDR379C-A	80	3.96	25.04	99.23	0.3781	0.30	1.770582e-05	1.100721e-04	2.441524e-03	73563	56479	17084	213.6	980286	1414254	0
YDR379W	1010	0.87	NA	NA	0.6910	6.98	2.785998e-05	2.425068e-05	1.743730e-02	286405	35894	250511	248.0	NA	NA	0
YDR380W	636	8.06	168.94	1362.04	0.2737	1.74	1.315674e-05	2.239478e-04	8.917105e-04	208314	76007	132307	208.0	8900584	12840829	0
YDR381C-A	115	5.19	7.77	40.34	0.2675	0.31	1.151193e-05	1.443019e-04	1.210873e-03	113590	86866	26724	232.4	467545	674525	0
YDR381W	227	30.14	104.92	3162.11	1.5024	3.41	8.186476e-05	8.371451e-04	1.484289e-03	53875	12215	41660	183.5	888387	1281672	0
YDR382W	111	222.78	281.99	62821.70	1.7971	1.99	1.814401e-04	6.188354e-03	4.450208e-04	16505	5511	10994	99.0	1077269	1554171	0
YDR383C	239	4.36	NA	NA	0.2489	0.59	9.930207e-06	1.212478e-04	1.243102e-03	160619	100703	59916	250.7	NA	NA	0
YDR384C	276	2.35	1258.22	2955.44	2.9890	8.25	1.272849e-04	6.524755e-05	2.960978e-02	72669	7856	64813	234.8	6851786	9885037	0
YDR386W	633	1.31	97.21	127.65	0.3124	1.98	1.214938e-05	3.647842e-05	5.055224e-03	245083	82309	162774	257.1	5545852	8000973	0
YDR387C	556	2.10	71.30	149.56	0.0856	0.48	3.723620e-06	5.826574e-05	9.700060e-04	396442	268556	127886	230.0	13273078	19149003	0
YDR388W	483	4.21	3499.06	14715.83	2.3308	11.26	1.136635e-04	1.168237e-04	1.476769e-02	107842	8798	99044	205.1	21338098	30784368	0
YDR389W	655	0.99	1176.31	1165.90	1.3924	9.12	5.711245e-05	2.753208e-05	3.148576e-02	177200	17509	159691	243.8	14276291	20596335	0
YDR390C	637	2.76	838.53	2313.61	0.7502	4.78	3.407412e-05	7.664197e-05	6.748081e-03	169592	29348	140244	220.2	17057738	24609115	0
YDR391C	233	2.15	12.88	27.66	0.5987	1.40	2.737423e-05	5.966824e-05	6.963394e-03	87492	36531	50961	218.7	326024	470354	0
YDR392W	338	2.02	166.35	336.08	0.5412	1.83	2.213176e-05	5.611940e-05	5.985843e-03	127840	45184	82656	244.5	5209988	7516424	0
YDR393W	457	2.51	NA	NA	0.2792	1.28	1.162436e-05	6.958673e-05	2.535508e-03	195789	86026	109763	240.2	NA	NA	0
YDR394W	429	7.94	1746.26	13860.90	1.0780	4.62	5.335244e-05	2.204859e-04	3.672787e-03	105424	18743	86681	202.1	22687109	32730580	0
YDR395W	945	3.56	6735.35	23989.50	1.4720	13.91	7.171213e-05	9.893692e-05	1.100162e-02	207914	13945	193969	205.3	65101826	93922081	0
YDR397C	147	7.31	9.09	66.45	0.8414	1.24	3.112542e-05	2.030104e-04	2.327122e-03	71867	32128	39739	270.3	202488	292129	0
YDR398W	644	7.07	173.26	1225.44	0.5735	3.69	2.563067e-05	1.964679e-04	1.980116e-03	183102	39016	144086	223.7	4685571	6759850	0
YDR399W	222	52.61	61.74	3247.99	0.4559	1.01	2.492491e-05	1.461257e-03	2.588984e-04	80725	40121	40604	182.9	1717031	2477151	0
YDR400W	341	1.55	337.07	523.85	1.2722	4.34	5.657757e-05	4.316970e-05	1.989242e-02	94355	17675	76680	224.9	4129564	5957702	0
YDR404C	172	5.25	240.31	1261.09	1.6323	2.81	7.206885e-05	1.457712e-04	7.504092e-03	52832	13876	38956	226.5	2311266	3334452	0
YDR405W	264	1.08	530.41	571.77	2.2112	5.84	7.950039e-05	2.994410e-05	4.029771e-02	86007	12579	73428	278.1	4624509	6671756	0
YDR406W	1530	0.33	299.90	98.86	0.7625	11.67	3.656996e-05	9.156730e-06	6.061867e-02	346350	27345	319005	208.5	5684218	8200593	0
YDR407C	1290	0.95	7763.73	7373.33	0.8194	10.57	3.520674e-05	2.638097e-05	2.025617e-02	328632	28404	300228	232.7	152851543	220518163	0
YDR408C	215	9.87	31.96	315.53	0.8753	1.88	3.508554e-05	2.742446e-04	1.941835e-03	82137	28502	53635	249.5	631381	910890	0
YDR410C	240	7.74	43.70	338.14	0.2635	0.63	1.211230e-05	2.149608e-04	8.552432e-04	134778	82561	52217	217.6	2500572	3607563	0
YDR411C	342	2.66	232.11	617.36	0.6808	2.33	2.770932e-05	7.388106e-05	5.692657e-03	120119	36089	84030	245.7	5806295	8376713	0
YDR412W	236	6.17	463.15	2858.88	1.6525	3.90	6.989800e-05	1.714645e-04	6.187466e-03	70100	14307	55793	236.4	4592825	6626046	0
YDR414C	363	2.15	365.79	786.53	0.4799	1.74	1.868903e-05	5.972749e-05	4.749357e-03	146719	53507	93212	256.8	13566711	19572627	0
YDR415C	375	4.46	58.96	262.88	0.4302	1.61	1.809970e-05	1.238434e-04	2.218303e-03	144373	55250	89123	237.7	2258066	3257701	0
YDR416W	860	2.94	86.57	254.57	0.2745	2.36	1.186153e-05	8.168014e-05	2.204177e-03	283341	84306	199035	231.4	5059004	7298600	0
YDR419W	633	2.32	75.04	174.24	0.1427	0.90	5.856841e-06	6.450305e-05	1.378179e-03	324974	170741	154233	243.7	8880340	12811622	0
YDR421W	951	1.23	218.14	267.65	0.2483	2.36	9.986637e-06	3.408189e-05	4.447520e-03	336539	100134	236405	248.6	15140574	21843231	0
YDR422C	816	1.02	931.35	949.00	1.0992	8.97	4.636792e-05	2.830428e-05	2.486496e-02	215010	21567	193443	237.1	13922631	20086111	0
YDR423C	410	1.11	473.50	523.90	1.3101	5.37	5.046906e-05	3.073444e-05	2.492426e-02	126245	19814	106431	259.6	6503069	9381945	0
YDR424C	93	8.90	81.03	721.48	0.9650	0.90	4.926642e-05	2.473226e-04	3.023497e-03	38515	20298	18217	195.9	1140073	1644778	0
YDR425W	626	0.48	1384.77	665.48	1.3281	8.31	5.735979e-05	1.334916e-05	6.521927e-02	162378	17434	144944	231.5	16733880	24141885	0
YDR427W	394	13.63	890.64	12137.70	0.7562	2.98	4.153920e-05	3.785589e-04	1.665509e-03	95799	24074	71725	182.0	14861676	21440866	0
YDR428C	262	2.93	78.44	229.56	0.6318	1.66	2.558141e-05	8.129695e-05	4.776091e-03	103797	39091	64706	247.0	2125255	3066096	0
YDR429C	275	31.11	326.90	10168.80	1.0124	2.78	5.540092e-05	8.640729e-04	9.731704e-04	68302	18050	50252	182.7	4090017	5900648	0
YDR430C	990	0.87	74.22	64.72	1.3075	12.94	5.957670e-05	2.422177e-05	3.733300e-02	234054	16785	217269	219.5	863482	1245741	0
YDR432W	415	5.19	8639.52	44859.59	7.2637	30.14	4.932577e-04	1.442325e-04	5.190786e-02	63140	2027	61113	147.3	12140631	17515228	2
YDR434W	535	5.22	825.78	4312.73	0.6310	3.38	2.858864e-05	1.450733e-04	2.991082e-03	153056	34979	118077	220.7	20021383	28884750	0
YDR435C	329	2.28	137.85	314.83	0.4520	1.49	1.876709e-05	6.343890e-05	4.490179e-03	132522	53285	79237	240.8	5091536	7345534	0
YDR436W	711	0.57	1072.39	609.05	0.7545	5.36	3.017671e-05	1.577613e-05	2.903312e-02	210896	33138	177758	250.0	24632380	35537013	0
YDR439W	348	0.83	631.41	521.45	1.2686	4.41	4.997080e-05	2.294041e-05	3.306263e-02	108356	20012	88344	253.9	8758263	12635503	0
YDR440W	583	1.26	612.26	773.15	0.5359	3.12	2.173816e-05	3.507724e-05	9.406320e-03	189733	46002	143731	246.5	19522718	28165329	0
YDR441C	182	1.50	164.66	247.65	2.0434	3.72	8.472173e-05	4.177919e-05	3.077919e-02	55700	11803	43897	241.2	1347128	1943495	0
YDR443C	1421	0.32	NA	NA	0.9457	13.44	4.040175e-05	8.878077e-06	6.907224e-02	357373	24751	332622	234.1	NA	NA	0
YDR444W	688	1.32	145.49	192.54	0.3072	2.11	1.202000e-05	3.676179e-05	4.962840e-03	259011	83195	175816	255.5	8389773	12103884	0
YDR448W	435	3.80	NA	NA	0.3025	1.32	1.201938e-05	1.054402e-04	1.730208e-03	192666	83199	109467	251.6	NA	NA	0
YDR449C	441	6.03	1793.57	10813.66	0.6386	2.82	3.025067e-05	1.674758e-04	2.741607e-03	126160	33057	93103	211.1	41096872	59290253	0
YDR451C	354	3.96	337.98	1339.28	0.9827	3.48	3.603152e-05	1.100721e-04	4.968527e-03	124296	27753	96543	272.7	6501798	9380111	0
YDR452W	675	5.25	469.73	2466.51	0.3833	2.59	1.703958e-05	1.458578e-04	1.773175e-03	210515	58687	151828	224.9	19108091	27567148	0
YDR454C	188	28.19	581.34	16385.72	1.3327	2.51	7.773426e-05	7.829513e-04	1.506954e-03	45095	12864	32231	171.4	5183718	7478524	0
YDR456W	634	1.77	1217.06	2158.06	0.9152	5.80	4.331350e-05	4.925499e-05	1.334736e-02	157044	23087	133957	211.3	19476628	28098834	0
YDR457W	3269	0.62	3145.14	1949.03	2.1892	71.57	9.949837e-05	1.721380e-05	8.773270e-02	729320	10050	719270	220.0	21910347	31609949	0
YDR458C	664	2.36	322.10	759.16	0.8329	5.53	3.283117e-05	6.546916e-05	7.611528e-03	198916	30459	168457	253.7	6800422	9810935	0
YDR459C	375	3.47	47.32	164.06	0.1076	0.40	4.269555e-06	9.630087e-05	6.729375e-04	328691	234216	94475	251.9	7682453	11083437	0
YDR460W	322	3.10	41.64	129.21	0.8198	2.64	3.207569e-05	8.619288e-05	5.648420e-03	113470	31176	82294	255.6	899874	1298244	0
YDR461C-A	81	4.53	NA	NA	0.8305	0.67	3.747517e-05	1.257967e-04	4.521647e-03	44635	26684	17951	221.6	NA	NA	0
YDR461W	37	19.78	321.24	6353.44	2.6139	0.97	2.197561e-04	5.493867e-04	6.071348e-03	8951	4550	4401	118.9	1013242	1461798	0
YDR462W	148	3.52	81.88	288.10	1.6593	2.46	6.743726e-05	9.773217e-05	1.047333e-02	51244	14829	36415	246.0	841637	1214226	0
YDR463W	520	2.70	560.35	1515.37	1.2857	6.69	5.421962e-05	7.511966e-05	1.095532e-02	141746	18444	123302	237.1	7163592	10334879	0
YDR464W	1436	0.59	NA	NA	1.7392	24.97	7.593457e-05	1.649810e-05	6.985990e-02	342062	13169	328893	229.0	NA	NA	0
YDR465C	413	6.51	NA	NA	0.4994	2.06	2.337768e-05	1.809406e-04	1.961045e-03	131000	42776	88224	213.6	NA	NA	0
YDR466W	899	0.80	766.22	609.72	0.7470	6.72	3.005410e-05	2.210412e-05	2.063730e-02	256722	33273	223449	248.6	17671653	25494806	0
YDR468C	225	7.34	159.98	1174.26	0.7258	1.63	3.252547e-05	2.038855e-04	2.421361e-03	80953	30745	50208	223.1	3409391	4918712	0
YDR469W	176	5.95	50.24	298.99	0.5579	0.98	2.288469e-05	1.653159e-04	2.101129e-03	86601	43697	42904	243.8	1521651	2195279	0
YDR470C	503	1.02	426.25	435.95	0.9805	4.93	4.450334e-05	2.841046e-05	2.377588e-02	133291	22470	110821	220.3	6638846	9577830	0
YDR471W	137	94.40	910.39	85939.33	1.4961	2.05	1.105920e-04	2.622175e-03	6.401540e-04	27575	9042	18533	135.3	5705969	8231973	0
YDR472W	284	5.11	NA	NA	0.4712	1.34	2.192109e-05	1.420369e-04	2.342520e-03	106660	45618	61042	214.9	NA	NA	0
YDR473C	470	1.75	307.82	537.31	0.6635	3.12	2.777680e-05	4.848784e-05	8.695042e-03	148276	36001	112275	238.9	7681276	11081739	0
YDR475C	877	0.80	19.66	15.74	0.4694	4.12	1.846345e-05	2.224021e-05	1.260075e-02	277140	54161	222979	254.3	738251	1065071	0
YDR476C	225	1.00	33.61	33.44	2.1638	4.87	7.895386e-05	2.764002e-05	4.335681e-02	74330	12666	61664	274.1	295046	425662	0
YDR477W	634	1.24	2332.99	2884.12	2.9439	18.66	1.450707e-04	3.433977e-05	6.412162e-02	135551	6893	128658	202.9	11147022	16081753	0
YDR478W	199	2.42	25.44	61.59	0.5701	1.13	2.424448e-05	6.725605e-05	5.471467e-03	88041	41247	46794	235.1	727282	1049246	0
YDR479C	555	1.11	102.78	114.34	0.4772	2.65	1.846493e-05	3.090207e-05	9.069483e-03	197603	54157	143446	258.5	3858152	5566136	0
YDR480W	324	0.94	263.31	248.52	0.9962	3.23	3.994896e-05	2.621840e-05	2.312712e-02	105828	25032	80796	249.4	4568579	6591066	0
YDR481C	567	12.27	264.01	3238.67	0.5084	2.88	2.229264e-05	3.407518e-04	9.929918e-04	174160	44858	129302	228.0	8208989	11843067	0
YDR482C	136	3.09	8.94	27.65	0.5343	0.73	1.482437e-05	8.590994e-05	2.619119e-03	116475	67456	49019	360.4	418017	603072	0
YDR483W	443	8.97	2874.28	25774.28	1.2245	5.42	7.354838e-05	2.490888e-04	4.481684e-03	87353	13596	73757	166.5	27088321	39080186	0
YDR484W	642	1.78	561.61	1001.90	0.4971	3.19	2.168421e-05	4.955530e-05	6.641646e-03	193295	46117	147178	229.2	17952105	25899412	0
YDR485C	796	1.77	332.84	589.38	0.4642	3.69	1.874710e-05	4.918706e-05	5.785030e-03	250429	53342	197087	247.6	12306445	17754447	0
YDR486C	230	3.45	152.72	526.45	1.4425	3.32	6.023668e-05	9.575643e-05	9.548066e-03	71679	16601	55078	239.5	1757330	2535292	0
YDR488C	534	0.56	19.07	10.74	0.4815	2.57	1.759594e-05	1.564620e-05	1.706970e-02	202964	56831	146133	273.7	751104	1083614	0
YDR489W	295	1.00	205.74	205.88	1.1673	3.44	5.171740e-05	2.779721e-05	2.823955e-02	85922	19336	66586	225.7	2757390	3978072	0
YDR490C	767	0.56	446.36	248.84	1.1914	9.14	4.962740e-05	1.548560e-05	4.864249e-02	204279	20150	184129	240.1	6234340	8994251	0
YDR492W	317	3.38	310.40	1050.58	0.8053	2.55	3.870740e-05	9.401757e-05	6.248953e-03	91785	25835	65950	208.0	5558375	8019040	0
YDR493W	124	2.54	9.43	23.97	1.4889	1.85	6.085290e-05	7.063451e-05	1.307635e-02	46772	16433	30339	244.7	107388	154928	0
YDR494W	362	6.06	23.08	139.86	0.3460	1.25	1.368232e-05	1.683457e-04	1.233616e-03	164636	73087	91549	252.9	1169121	1686685	0
YDR495C	1012	0.76	25.14	19.08	0.7606	7.70	3.192000e-05	2.108690e-05	2.297590e-02	272475	31328	241147	238.3	545932	787613	0
YDR496C	657	10.01	1286.58	12883.71	0.8183	5.38	4.450365e-05	2.781651e-04	2.428373e-03	143277	22470	120807	183.9	20038520	28909473	0
YDR497C	585	10.31	414.04	4267.39	0.5078	2.97	2.377588e-05	2.863003e-04	1.260483e-03	166991	42059	124932	213.6	12070530	17414094	0
YDR498C	384	2.40	182.08	437.66	0.4491	1.72	1.938587e-05	6.676822e-05	4.406947e-03	140544	51584	88960	231.7	6510413	9392541	0
YDR499W	748	1.20	621.81	743.80	0.3963	2.96	1.568077e-05	3.322747e-05	7.162960e-03	252817	63772	189045	252.7	27486188	39654188	0
YDR500C	89	111.94	1496.30	167489.00	1.8795	1.67	1.706678e-04	3.109318e-03	8.331223e-04	15660	5859	9801	110.1	6077048	8767327	0
YDR501W	522	0.53	1353.19	718.14	1.0637	5.55	4.423488e-05	1.474176e-05	4.554470e-02	148126	22607	125519	240.5	21204063	30590996	0
YDR502C	385	4.10	8597.94	35277.49	3.8888	14.97	2.874340e-04	1.139727e-04	3.827891e-02	55567	3479	52088	135.3	20733929	29912736	0
YDR503C	275	1.66	192.89	319.78	0.5258	1.45	2.148698e-05	4.605197e-05	7.081896e-03	113836	46540	67296	244.7	6222288	8976864	0
YDR505C	842	1.23	5065.06	6224.48	1.8293	15.40	8.602119e-05	3.413631e-05	3.824822e-02	190681	11625	179056	212.7	40813548	58881504	0
YDR506C	609	0.39	348.38	137.37	0.9983	6.08	4.521277e-05	1.095308e-05	6.265376e-02	156585	22118	134467	220.8	5341010	7705448	0
YDR507C	1143	1.30	3508.49	4554.54	2.6490	30.28	1.199947e-04	3.605972e-05	5.050821e-02	260660	8334	252326	220.8	20266713	29238687	0
YDR508C	664	7.79	4173.89	32498.29	1.0877	7.22	5.338879e-05	2.162802e-04	3.746758e-03	154014	18731	135283	203.7	54189683	78179186	0
YDR510W	102	8.16	3307.64	26979.68	7.7797	7.94	3.787892e-04	2.265770e-04	2.537488e-02	23589	2640	20949	205.4	6052661	8732144	1
YDR511W	134	1.20	123.62	147.93	2.7098	3.63	1.058007e-04	3.323956e-05	4.831205e-02	43772	9452	34320	256.1	809906	1168447	0
YDR512C	188	1.88	91.83	172.31	2.0247	3.81	7.089278e-05	5.211901e-05	2.064563e-02	67798	14106	53692	285.6	897897	1295392	0
YDR513W	144	7.67	453.50	3478.15	2.5460	3.67	1.299232e-04	2.130429e-04	9.256400e-03	35915	7697	28218	196.0	2419454	3490535	0
YDR514C	484	2.71	215.96	586.20	0.4448	2.15	1.885611e-05	7.540018e-05	3.795789e-03	167198	53033	114165	235.9	7938612	11452996	0
YDR515W	448	1.64	1456.13	2392.05	1.1197	5.02	5.280545e-05	4.563174e-05	1.756443e-02	113934	18937	94997	212.0	19113834	27575434	0
YDR516C	501	1.50	75.91	113.52	1.4998	7.51	6.951704e-05	4.154220e-05	2.539944e-02	122472	14385	108087	215.7	756847	1091900	0
YDR517W	373	3.40	128.48	436.92	1.0356	3.86	4.042624e-05	9.445979e-05	6.495891e-03	120283	24736	95547	256.2	2202983	3178233	0
YDR518W	518	2.22	3954.03	8760.52	1.8190	9.42	9.456147e-05	6.154417e-05	2.332113e-02	110218	10575	99643	192.4	28983547	41814419	0
YDR519W	136	11.00	125.70	1382.55	0.9683	1.32	5.382775e-05	3.055173e-04	2.674193e-03	43042	18578	24464	179.9	1618682	2335264	0
YDR520C	773	1.67	154.13	257.35	0.3018	2.33	1.249395e-05	4.638108e-05	4.088663e-03	266774	80039	186735	241.6	8550832	12336243	0
YDR524C	483	0.84	778.49	654.81	0.8974	4.33	4.194400e-05	2.336471e-05	2.724782e-02	127180	23841	103339	214.0	12864947	18560195	0
YDR524C-B	67	170.96	NA	NA	3.4324	2.30	3.303212e-04	4.748827e-03	1.055777e-03	9989	3027	6962	103.9	NA	NA	0
YDR525W-A	80	1.83	109.49	200.79	5.2763	4.22	2.630117e-04	5.094251e-05	7.836407e-02	19851	3802	16049	200.6	288549	416289	1
YDR527W	440	2.79	843.17	2350.43	1.1686	5.14	5.456245e-05	7.743352e-05	1.069516e-02	112567	18328	94239	214.2	10711444	15453347	0
YDR528W	424	0.96	2002.06	1930.41	1.2216	5.18	5.114061e-05	2.678362e-05	2.898137e-02	120837	19554	101283	238.9	27135447	39148175	0
YDR529C	128	13.33	79.55	1060.06	0.8404	1.08	3.905933e-05	3.701390e-04	1.601704e-03	53142	25602	27540	215.2	1411768	2036751	0
YDR530C	326	1.38	60.55	83.73	0.6647	2.17	2.801936e-05	3.841293e-05	1.107141e-02	113027	35690	77337	237.2	1497923	2161046	0
YDR531W	368	7.01	196.69	1378.43	0.4512	1.66	2.068297e-05	1.946664e-04	1.612665e-03	128632	48349	80283	218.2	6591813	9509977	0
YDR532C	386	2.74	51.45	140.96	0.1984	0.77	7.425225e-06	7.610159e-05	1.480942e-03	237790	134676	103114	267.1	4802987	6929245	0
YDR533C	238	2.29	112.85	258.57	0.5953	1.42	3.545904e-05	6.364511e-05	8.456376e-03	68159	28202	39957	167.9	2206044	3182648	0
YDR538W	243	1.55	178.66	276.98	0.7026	1.71	3.206944e-05	4.306517e-05	1.130284e-02	84421	31182	53239	219.1	3861494	5570959	0
YDR539W	504	2.54	575.37	1460.73	1.0031	5.06	4.445476e-05	7.052173e-05	9.567923e-03	136222	22495	113727	225.6	8971203	12942710	0
YDR541C	345	1.12	81.17	90.57	0.1816	0.63	9.193389e-06	3.099429e-05	4.502112e-03	176936	108774	68162	197.6	6119796	8828999	0
YEL001C	226	12.13	665.34	8072.26	1.2531	2.83	6.297787e-05	3.370150e-04	2.836358e-03	60849	15879	44970	199.0	7322861	10564656	0
YEL002C	431	6.64	3940.51	26165.08	2.1535	9.28	1.081158e-04	1.844452e-04	8.897014e-03	95097	9249	85848	199.2	25263196	36447088	0
YEL003W	112	16.35	251.28	4107.73	1.1784	1.32	5.019640e-05	4.540907e-04	1.677847e-03	46215	19922	26293	234.8	3469841	5005923	0
YEL004W	343	1.08	324.70	349.44	0.5412	1.86	2.294481e-05	2.989353e-05	1.165010e-02	124487	43583	80904	235.9	9809074	14151503	0
YEL006W	336	6.46	NA	NA	0.1657	0.56	7.003991e-06	1.793849e-04	5.926278e-04	222277	142776	79501	236.6	NA	NA	0
YEL009C	282	24.31	8.14	197.84	0.1151	0.32	5.977520e-06	6.752303e-04	1.343666e-04	221600	167293	54307	192.6	943752	1361547	0
YEL011W	705	0.30	810.74	242.81	1.1590	8.17	5.675250e-05	8.319124e-06	1.035451e-01	161601	17620	143981	204.2	9902009	14285579	0
YEL012W	219	2.13	142.68	303.89	1.0386	2.27	4.482759e-05	5.916381e-05	1.150036e-02	73047	22308	50739	231.7	2206185	3182852	0
YEL013W	579	3.95	1686.33	6655.34	1.0950	6.34	5.674119e-05	1.096290e-04	7.855888e-03	129358	17624	111734	193.0	20600082	29719636	0
YEL015W	552	6.05	571.99	3458.62	0.4998	2.76	2.219068e-05	1.679629e-04	2.005301e-03	169382	45064	124318	225.2	17866609	25776068	0
YEL016C	494	2.73	72.49	197.83	0.1334	0.66	5.315369e-06	7.580436e-05	1.064294e-03	312084	188134	123950	250.9	9453296	13638223	0
YEL017C-A	44	68.78	777.46	53476.58	3.8780	1.71	2.719214e-04	1.910655e-03	2.160148e-03	9953	3678	6275	142.6	1981805	2859140	0
YEL017W	338	1.61	898.41	1443.64	1.8023	6.09	7.229191e-05	4.463551e-05	2.458281e-02	98100	13833	84267	249.3	8614153	12427596	0
YEL018W	280	4.24	25.73	109.24	0.4874	1.36	1.798441e-05	1.179157e-04	2.314978e-03	131490	55604	75886	271.0	991820	1430894	0
YEL020C	561	1.38	42.40	58.63	0.2575	1.44	1.071606e-05	3.841096e-05	4.234500e-03	228134	93318	134816	240.3	2742513	3956609	0
YEL020W-A	88	11.53	NA	NA	1.2207	1.07	6.641959e-05	3.202851e-04	3.147616e-03	31229	15056	16173	183.8	NA	NA	0
YEL022W	1460	1.18	3148.95	3724.60	1.3998	20.44	6.222133e-05	3.285582e-05	2.874414e-02	344519	16072	328447	225.0	35079332	50608779	0
YEL023C	683	0.91	1.80	1.64	0.0080	0.05	3.557350e-07	2.533111e-05	2.131546e-04	2965036	2811082	153954	225.4	3499266	5048374	0
YEL024W	216	1.63	706.59	1154.44	2.3775	5.14	1.463894e-04	4.538364e-05	4.895901e-02	41912	6831	35081	162.4	3345693	4826815	0
YEL025C	1189	1.21	31.39	37.85	0.1568	1.86	6.615625e-06	3.349348e-05	2.998009e-03	432900	151157	281743	237.0	3289151	4745242	0
YEL026W	127	10.84	2181.95	23658.46	6.8366	8.68	5.934294e-04	3.011896e-04	2.990552e-02	16316	1685	14631	115.2	2548593	3676842	1
YEL027W	161	53.63	3105.13	166527.60	1.8677	3.01	1.387447e-04	1.489719e-03	1.413626e-03	28880	7207	21673	134.6	15512736	22380147	0
YEL029C	313	4.77	46.30	220.72	0.2577	0.81	1.109914e-05	1.324141e-04	1.272264e-03	162781	90097	72684	232.2	2891660	4171784	0
YEL030W	645	0.60	893.53	533.75	0.7259	4.68	3.747268e-05	1.659318e-05	3.427736e-02	151630	26686	124944	193.7	16527908	23844730	0
YEL031W	1216	2.08	NA	NA	3.7357	45.43	2.116099e-04	5.771998e-05	5.564576e-02	219396	4726	214670	176.5	NA	NA	0
YEL032W	972	1.26	1065.00	1342.12	1.5575	15.14	6.984319e-05	3.500579e-05	3.028353e-02	231074	14318	216756	223.0	10569405	15248429	0
YEL034W	158	40.18	25817.02	1037209.00	9.4391	14.91	8.783121e-04	1.115983e-03	1.194576e-02	18119	1139	16980	107.5	20374289	29393886	2
YEL036C	501	4.58	296.09	1356.48	0.6049	3.03	2.616046e-05	1.272594e-04	3.120167e-03	154072	38226	115846	231.2	7845160	11318173	0
YEL037C	399	3.93	1520.09	5968.23	3.3985	13.56	1.656183e-04	1.090623e-04	2.304920e-02	87912	6038	81874	205.2	6361878	9178250	0
YEL038W	228	6.57	26.09	171.47	0.4832	1.10	2.000093e-05	1.825979e-04	1.662557e-03	105078	49998	55080	241.6	904017	1304221	0
YEL040W	468	15.83	1838.66	29101.98	1.1671	5.46	6.443740e-05	4.396623e-04	2.224545e-03	100283	15519	84764	181.1	19778265	28534005	0
YEL042W	519	2.11	7560.79	15989.12	3.5584	18.47	1.971620e-04	5.874280e-05	5.094373e-02	98742	5072	93670	180.5	26580900	38348132	0
YEL043W	957	0.59	5720.28	3376.81	1.3526	12.94	5.829946e-05	1.639785e-05	5.396348e-02	239183	17153	222030	232.0	68010858	98118927	0
YEL044W	167	8.43	125.87	1061.01	0.3974	0.66	1.617435e-05	2.341494e-04	1.048470e-03	102853	61826	41027	245.7	5394162	7782131	0
YEL046C	388	4.98	1498.13	7463.90	4.3741	16.97	2.612702e-04	1.383926e-04	2.865493e-02	68784	3827	64957	167.4	3974532	5734037	0
YEL047C	471	3.91	1135.24	4438.08	2.1726	10.23	1.268927e-04	1.085941e-04	1.773588e-02	88523	7881	80642	171.2	6201196	8946435	0
YEL048C	153	6.52	9.30	60.59	0.5110	0.78	2.172423e-05	1.809863e-04	1.821885e-03	82022	46032	35990	235.2	296694	428039	0
YEL050C	394	3.59	223.43	803.11	0.7124	2.81	3.405710e-05	9.984586e-05	5.177260e-03	111773	29362	82411	209.2	4547393	6560502	0
YEL051W	257	18.15	300.26	5448.79	1.4960	3.84	8.728125e-05	5.040820e-04	2.628101e-03	55507	11457	44050	171.4	2384521	3440137	0
YEL052W	510	2.27	306.34	695.69	0.6684	3.41	2.872091e-05	6.308308e-05	6.910472e-03	153502	34818	118684	232.7	7393151	10666062	0
YEL053C	734	1.18	588.68	692.19	0.4166	3.06	1.928724e-05	3.266203e-05	8.962915e-03	210407	51848	158559	216.0	21156183	30521920	0
YEL055C	1023	2.44	1441.45	3511.59	1.5090	15.44	6.921429e-05	6.767057e-05	1.552452e-02	237482	14448	223034	218.0	14435466	20825976	0
YEL056W	402	4.04	254.57	1028.78	0.4058	1.63	1.888758e-05	1.122590e-04	2.553745e-03	139312	52945	86367	214.8	9342188	13477929	0
YEL058W	558	6.74	21.96	148.00	0.5831	3.25	2.396430e-05	1.871752e-04	1.943295e-03	177505	41729	135776	243.3	635289	916528	0
YEL060C	636	0.74	2652.87	1970.36	5.7833	36.78	3.310126e-04	2.063128e-05	2.435234e-01	114140	3021	111119	174.7	5555174	8014421	1
YEL061C	1001	1.29	284.04	367.07	0.6061	6.07	2.568924e-05	3.589704e-05	1.086213e-02	275117	38927	236190	236.0	7664092	11056948	0
YEL062W	616	0.74	67.39	49.65	0.5832	3.59	2.496654e-05	2.046749e-05	1.851467e-02	183942	40054	143888	233.6	1870886	2699118	0
YEL063C	591	1.50	2509.78	3753.99	2.3390	13.82	1.257323e-04	4.154835e-05	4.593200e-02	117897	7953	109944	186.0	13836146	19961340	0
YEL064C	481	1.45	88.73	128.96	0.4072	1.96	1.673089e-05	4.037252e-05	6.290069e-03	176839	59770	117069	243.4	3676096	5303485	0
YEL065W	629	3.57	2144.69	7657.25	0.6338	3.99	3.199454e-05	9.917567e-05	4.896583e-03	155860	31255	124605	198.1	46463775	67033058	0
YEL066W	180	1.46	371.36	543.01	2.3719	4.27	1.013019e-04	4.061698e-05	3.785580e-02	52017	9871	42146	234.1	2541013	3665907	0
YEL071W	497	33.53	284.58	9542.60	0.7252	3.60	3.695001e-05	9.314477e-04	6.021136e-04	124611	27064	97547	196.3	5338467	7701780	0
YEL072W	232	2.10	17.68	37.13	0.0922	0.21	4.089365e-06	5.834774e-05	1.063786e-03	296865	244537	52328	225.6	2996082	4322433	0
YER001W	763	2.82	NA	NA	1.0030	7.65	4.659498e-05	7.831410e-05	9.030702e-03	185701	21462	164239	215.3	NA	NA	0
YER002W	232	8.44	1865.08	15734.03	2.0363	4.72	9.124773e-05	2.343370e-04	5.910218e-03	62733	10959	51774	223.2	14167726	20439708	0
YER003C	430	4.02	7484.95	30102.52	4.9615	21.33	2.819158e-04	1.117150e-04	3.830277e-02	79224	3547	75677	176.0	18403266	26550300	1
YER004W	232	4.80	92.44	443.95	1.5239	3.54	6.532575e-05	1.334112e-04	7.432149e-03	69430	15308	54122	233.3	980804	1415001	0
YER005W	631	2.05	182.93	374.10	0.2825	1.78	1.176865e-05	5.680763e-05	3.144433e-03	236453	84971	151482	240.1	10773965	15543546	0
YER006W	521	8.31	5098.01	42364.72	1.7084	8.90	8.820804e-05	2.308350e-04	5.800011e-03	112243	11337	100906	193.7	40060609	57795241	0
YER007C-A	182	10.01	603.61	6040.74	1.4807	2.69	7.732317e-05	2.779893e-04	4.221860e-03	47785	12933	34852	191.5	5410969	7806379	0
YER007W	519	1.74	75.72	132.02	0.2594	1.35	1.121565e-05	4.843453e-05	3.514729e-03	209191	89161	120030	231.3	4679404	6750952	0
YER008C	1337	0.99	684.47	674.52	1.3343	17.84	5.586960e-05	2.737401e-05	3.097844e-02	337200	17899	319301	238.8	8491935	12251273	0
YER009W	126	44.44	1022.35	45437.12	2.1859	2.75	1.401027e-04	1.234546e-03	1.722509e-03	26797	7138	19659	156.0	5058016	7297174	0
YER010C	235	3.33	59.37	197.66	0.6575	1.55	2.719815e-05	9.247932e-05	4.463927e-03	93577	36767	56810	241.7	1513083	2182917	0
YER012W	199	4.09	654.07	2674.03	3.0203	6.01	1.441877e-04	1.135636e-04	1.927132e-02	48619	6935	41684	209.5	3144288	4536248	0
YER013W	1146	1.17	306.80	358.36	0.6641	7.61	2.799474e-05	3.244570e-05	1.309609e-02	307589	35721	271868	237.2	7596392	10959278	0
YER014W	540	2.16	NA	NA	0.9358	5.05	3.996260e-05	6.012573e-05	1.008825e-02	151468	25023	126445	234.2	NA	NA	0
YER015W	745	0.51	64.77	32.81	0.1720	1.28	7.893026e-06	1.407267e-05	8.513131e-03	289060	126694	162366	217.9	5687655	8205551	0
YER016W	345	5.68	199.15	1130.85	0.4410	1.52	1.804724e-05	1.577312e-04	1.736663e-03	139722	55410	84312	244.4	7648886	11035010	0
YER017C	762	1.16	425.22	493.42	0.9772	7.45	4.291627e-05	3.223267e-05	2.020915e-02	196801	23301	173500	227.7	6867840	9908198	0
YER018C	222	1.91	9.22	17.61	0.6242	1.39	2.303088e-05	5.305873e-05	6.588340e-03	103590	43420	60170	271.0	277486	400327	0
YER019C-A	89	35.35	14.48	512.04	1.0095	0.90	4.346412e-05	9.820563e-04	6.717642e-04	43678	23007	20671	232.3	230971	333221	0
YER019W	478	1.90	69.72	132.36	0.4678	2.24	1.967372e-05	5.273655e-05	5.662354e-03	164485	50829	113656	237.8	2456317	3543717	0
YER020W	450	1.18	42.46	50.02	0.8666	3.90	2.961847e-05	3.272853e-05	1.373594e-02	165428	33763	131665	292.6	993609	1433475	0
YER021W	524	9.95	1434.80	14275.21	0.8650	4.53	4.000101e-05	2.763692e-04	2.196866e-03	138317	24999	113318	216.3	24862504	35869011	0
YER022W	688	2.95	374.58	1103.54	0.5692	3.92	2.483540e-05	8.183491e-05	4.606328e-03	197944	40265	157679	229.2	10454438	15082565	0
YER023W	287	11.76	336.20	3955.03	1.8668	5.36	9.804892e-05	3.267727e-04	4.554276e-03	64843	10199	54644	190.4	2376753	3428930	0
YER024W	924	0.94	11.66	10.93	0.0750	0.69	3.448333e-06	2.602999e-05	2.010748e-03	490919	289995	200924	217.5	2343939	3381589	0
YER025W	528	7.16	10436.63	74680.97	3.5083	18.52	2.071597e-04	1.987684e-04	1.581905e-02	94244	4827	89417	169.4	34920486	50379613	0
YER026C	277	13.46	555.24	7474.79	0.7500	2.08	3.683052e-05	3.739546e-04	1.494897e-03	83558	27151	56407	203.6	10449494	15075434	0
YER027C	418	1.58	2481.25	3929.74	3.3873	14.16	1.519822e-04	4.399379e-05	5.243528e-02	99741	6580	93161	222.9	11316272	16325930	0
YER029C	197	3.69	128.98	475.75	1.2852	2.53	4.690319e-05	1.024618e-04	6.948047e-03	75303	21321	53982	274.0	1906054	2749855	0
YER030W	154	6.80	NA	NA	1.9273	2.97	1.127446e-04	1.888307e-04	9.062446e-03	35196	8870	26326	170.9	NA	NA	0
YER031C	224	8.37	684.15	5727.70	1.4701	3.29	6.899811e-05	2.325560e-04	4.503312e-03	62218	14493	47725	213.1	6872877	9915466	0
YER032W	877	0.34	9764.71	3321.22	2.6956	23.64	1.144876e-04	9.447914e-06	1.839267e-01	215227	8735	206492	235.5	59118936	85290596	0
YER034W	186	1.50	159.49	239.26	1.8436	3.43	6.949998e-05	4.167015e-05	2.531523e-02	63728	14388	49340	265.3	1590670	2294851	0
YER035W	146	1.46	30.83	44.98	3.1184	4.55	1.040915e-04	4.052652e-05	3.898506e-02	53346	9607	43739	299.6	205313	296204	0
YER036C	611	11.06	1978.52	21875.31	2.1735	13.28	1.444358e-04	3.071223e-04	7.138150e-03	98869	6923	91946	150.5	9494914	13698265	0
YER037W	322	2.35	42.60	100.10	0.2442	0.79	1.156376e-05	6.527009e-05	2.689102e-03	154485	86477	68008	211.2	2553583	3684042	0
YER038C	465	0.98	269.87	263.33	0.5504	2.56	2.518688e-05	2.710437e-05	1.410449e-02	141311	39703	101608	218.5	7426954	10714829	0
YER040W	731	0.72	1149.99	830.42	1.3435	9.82	5.402260e-05	2.005869e-05	4.087852e-02	200306	18511	181795	248.7	14755135	21287160	0
YER041W	760	1.35	52.50	70.93	0.0924	0.70	4.065872e-06	3.752674e-05	1.644505e-03	418705	245950	172755	227.3	8950347	12912621	0
YER042W	185	4.00	408.08	1631.57	2.5388	4.70	1.245238e-04	1.110602e-04	1.701830e-02	45749	8031	37718	203.9	2271531	3277126	0
YER044C	149	4.08	67.30	274.38	1.2824	1.91	8.215465e-05	1.132591e-04	1.100985e-02	35431	12172	23259	156.1	567777	819129	0
YER045C	490	0.63	404.93	255.07	0.7443	3.65	3.423104e-05	1.749784e-05	2.969327e-02	135756	29213	106543	217.4	8199479	11829347	0
YER046W	144	3.09	6.31	19.46	0.1573	0.23	6.429054e-06	8.572439e-05	1.138322e-03	190785	155544	35241	244.7	679779	980713	0
YER047C	898	0.58	1290.81	751.31	1.2995	11.67	5.376124e-05	1.616789e-05	5.047058e-02	235665	18601	217064	241.7	16642452	24009982	0
YER048C	392	5.52	1727.78	9543.23	2.1590	8.46	1.032985e-04	1.534283e-04	1.021905e-02	91612	9681	81931	209.0	11593616	16726053	0
YER048W-A	95	13.70	83.22	1139.81	1.4163	1.35	6.143656e-05	3.804584e-04	2.450993e-03	38178	16277	21901	230.5	938903	1354551	0
YER049W	645	8.56	868.46	7429.95	0.7041	4.54	3.893684e-05	2.376467e-04	2.486859e-03	142326	25683	116643	180.8	15460242	22304415	0
YER050C	139	8.32	90.52	753.35	0.7167	1.00	2.909971e-05	2.311778e-04	1.910578e-03	68598	34365	34233	246.3	2156187	3110720	0
YER051W	493	2.65	75.99	201.29	0.1415	0.70	6.231152e-06	7.357965e-05	1.285384e-03	272440	160484	111956	227.1	8453236	12195442	0
YER052C	528	2.83	1790.27	5063.39	2.6153	13.81	1.494416e-04	7.856352e-05	2.887173e-02	99095	6692	92403	175.0	8303712	11979725	0
YER053C	301	1.23	57.11	70.52	0.5913	1.78	2.755203e-05	3.429877e-05	1.219263e-02	100889	36295	64594	214.6	1436814	2072885	0
YER055C	298	57.25	326.23	18675.37	0.4801	1.43	2.380732e-05	1.590149e-03	2.272453e-04	102103	42004	60099	201.7	9498256	13703087	0
YER056C	534	26.71	227.16	6066.37	0.5593	2.99	3.045629e-05	7.418203e-04	6.231615e-04	130896	32834	98062	183.6	5169829	7458487	0
YER057C	130	7.82	398.91	3121.12	3.0247	3.93	1.768649e-04	2.173363e-04	1.235184e-02	27886	5654	22232	171.0	1563364	2255457	0
YER058W	108	2.19	6.07	13.28	0.9511	1.03	3.169367e-05	6.077603e-05	7.915213e-03	63962	31552	32410	300.1	132764	191538	0
YER059W	421	1.50	305.70	457.74	0.9349	3.94	3.533150e-05	4.159243e-05	1.289348e-02	139701	28303	111398	264.6	5997390	8652404	0
YER060W	529	1.39	180.18	249.82	0.3609	1.91	1.700813e-05	3.851483e-05	6.702715e-03	171039	58795	112244	212.2	7342917	10593590	0
YER061C	443	2.70	103.81	280.64	0.3503	1.55	1.582061e-05	7.509053e-05	3.197867e-03	161303	63209	98094	221.4	4548429	6561996	0
YER062C	251	2.68	291.08	779.14	2.1855	5.49	1.304152e-04	7.435339e-05	2.662256e-02	49730	7668	42062	167.6	1547074	2231956	0
YER063W	219	2.77	527.18	1458.18	3.9575	8.67	2.064331e-04	7.683334e-05	4.078045e-02	46828	4844	41984	191.7	1770136	2553766	0
YER064C	506	3.79	2466.38	9348.91	1.4113	7.14	5.793109e-05	1.052927e-04	8.350947e-03	140533	17262	123271	243.6	29510317	42574388	0
YER068W	588	1.21	1553.17	1881.92	2.3343	13.73	1.111324e-04	3.365737e-05	5.011674e-02	132506	8998	123508	210.0	9687327	13975859	0
YER069W	864	0.80	184.02	147.87	0.8633	7.46	4.330562e-05	2.231990e-05	2.944926e-02	195325	23092	172233	199.3	2945472	4249417	0
YER070W	889	3.66	4095.14	14968.83	2.7926	24.83	1.740953e-04	1.015353e-04	2.602510e-02	148345	5744	142601	160.4	16304469	23522377	0
YER071C	127	7.70	104.89	807.40	0.5058	0.64	1.991708e-05	2.138215e-04	1.413828e-03	82458	50208	32250	253.9	3650344	5266332	0
YER072W	130	20.84	726.05	15133.90	4.4124	5.74	2.090640e-04	5.790020e-04	5.480516e-03	32220	4783	27437	211.1	2407214	3472875	0
YER073W	521	8.27	220.38	1823.52	1.4759	7.69	7.820695e-05	2.298503e-04	5.164433e-03	111109	12787	98322	188.7	1953180	2817844	0
YER074W-A	86	15.96	339.91	5424.04	0.7169	0.62	2.770936e-05	4.432635e-04	9.488265e-04	58340	36089	22251	258.7	8502717	12266827	0
YER075C	929	0.52	5519.12	2854.32	1.4449	13.42	6.079013e-05	1.436583e-05	6.422804e-02	237262	16450	220812	237.7	62930621	90789694	0
YER076C	303	1.08	32.43	34.98	0.2750	0.83	1.199323e-05	2.996476e-05	6.075017e-03	152866	83380	69486	229.3	1874040	2703668	0
YER077C	689	2.72	59.95	162.81	0.2295	1.58	9.346319e-06	7.543854e-05	1.880484e-03	276208	106994	169214	245.6	4445937	6414132	0
YER078C	512	1.77	187.07	330.64	0.5905	3.02	2.701845e-05	4.909593e-05	8.352900e-03	148917	37012	111905	218.6	4799221	6923812	0
YER080W	628	1.94	4725.62	9174.22	2.7815	17.47	1.380554e-04	5.392723e-05	3.885686e-02	133769	7243	126526	201.5	23726338	34229871	0
YER081W	470	8.79	102.48	900.74	0.2478	1.16	1.544739e-05	2.441543e-04	9.603136e-04	140142	64736	75406	160.4	4598380	6634060	0
YER082C	555	5.55	243.22	1349.40	0.7688	4.27	3.553399e-05	1.541142e-04	3.499642e-03	148220	28142	120078	216.4	4744373	6844684	0
YER083C	286	1.55	1488.59	2304.60	3.9591	11.32	1.591042e-04	4.300493e-05	5.615466e-02	77452	6285	71167	248.8	6485132	9356067	0
YER086W	577	4.38	2247.96	9838.14	1.8097	10.44	1.030020e-04	1.215684e-04	1.286018e-02	111083	9709	101374	175.7	15127580	21824484	0
YER087C-B	83	6.06	NA	NA	5.3301	4.42	2.557645e-04	1.683972e-04	2.305301e-02	21207	3910	17297	208.4	NA	NA	1
YER087W	577	1.72	14.38	24.72	0.3574	2.06	1.554884e-05	4.776357e-05	4.941100e-03	196941	64313	132628	229.9	640891	924610	0
YER088C	671	1.92	1248.75	2396.79	1.4969	10.04	6.570080e-05	5.331529e-05	1.870429e-02	168096	15221	152875	227.8	13174399	19006641	0
YER089C	465	0.99	2755.41	2735.51	3.6891	17.15	1.580691e-04	2.757714e-05	8.700017e-02	114851	6326	108525	233.4	12082724	17431685	0
YER090W	508	3.13	8763.89	27445.39	3.9430	20.03	2.071726e-04	8.699014e-05	3.614802e-02	101512	4827	96685	190.3	29321765	42302364	1
YER092W	126	7.97	64.13	510.94	0.8657	1.09	3.007945e-05	2.213030e-04	2.063027e-03	69508	33245	36263	287.8	1477867	2132112	0
YER093C	1431	0.50	160.18	80.40	0.6676	9.55	2.685171e-05	1.394164e-05	2.923347e-02	393002	37242	355760	248.6	4134978	5965513	0
YER094C	206	22.61	109.14	2467.92	0.6133	1.26	2.754079e-05	6.281213e-04	6.655109e-04	82182	36310	45872	222.7	2746844	3962858	0
YER095W	401	3.05	91.43	278.41	0.7158	2.87	3.140784e-05	8.458659e-05	5.635843e-03	123223	31839	91384	227.9	2017726	2910964	0
YER099C	319	6.79	77.86	528.94	0.5209	1.66	2.089109e-05	1.886951e-04	1.680439e-03	127402	47867	79535	249.3	2583479	3727172	0
YER100W	251	4.86	440.89	2142.74	1.8014	4.52	8.905509e-05	1.350024e-04	1.001243e-02	62001	11229	50772	202.3	3431566	4950703	0
YER101C	431	1.32	371.43	488.72	0.8014	3.45	3.972344e-05	3.654910e-05	1.649653e-02	112128	25174	86954	201.7	6481224	9350430	0
YER103W	643	2.79	586.42	1636.61	0.8628	5.55	3.837284e-05	7.752365e-05	7.512977e-03	170629	26060	144569	224.8	10592757	15282118	0
YER104W	209	1.69	19.56	33.03	0.6652	1.39	3.048696e-05	4.689881e-05	9.866762e-03	78404	32801	45603	218.2	444758	641651	0
YER105C	1392	1.39	1089.47	1512.76	1.1318	15.75	4.814100e-05	3.857001e-05	1.894470e-02	348023	20772	327251	235.1	15686553	22630912	0
YER107C	366	6.51	467.78	3043.31	0.4908	1.80	2.006754e-05	1.807184e-04	1.685443e-03	139346	49832	89514	244.6	16157440	23310259	0
YER109C	800	0.88	415.47	364.63	0.4339	3.47	1.763597e-05	2.437896e-05	1.098011e-02	253530	56702	196828	246.0	16329092	23557899	0
YER110C	1114	3.84	30418.79	116788.60	5.6330	62.75	3.625965e-04	1.066488e-04	5.160479e-02	175819	2758	173061	155.4	58149196	83891557	2
YER111C	1094	0.49	2282.43	1107.14	1.9952	21.83	8.465108e-05	1.347414e-05	9.535726e-02	269667	11813	257854	235.7	18689226	26962853	0
YER112W	188	6.01	891.09	5352.70	1.9282	3.63	1.049786e-04	1.668584e-04	9.549379e-03	44057	9526	34531	183.7	5883646	8488307	0
YER113C	707	1.27	613.55	776.44	0.6475	4.58	2.626007e-05	3.515253e-05	1.133866e-02	212413	38081	174332	246.6	16194963	23364392	0
YER114C	1041	0.88	1124.74	989.79	2.4369	25.37	1.020076e-04	2.444480e-05	6.333858e-02	258494	9803	248691	238.9	7642671	11026044	0
YER115C	192	10.97	2.95	32.36	0.0427	0.08	1.643600e-06	3.046980e-04	8.187455e-05	658283	608420	49863	259.7	1243977	1794680	0
YER116C	275	2.41	18.04	43.39	0.4379	1.20	1.775686e-05	6.681526e-05	4.033785e-03	124136	56316	67820	246.6	704213	1015964	0
YER118C	368	2.99	2019.30	6033.80	0.9583	3.53	4.608049e-05	8.300195e-05	8.426575e-03	98234	21701	76533	208.0	30374459	43821081	0
YER119C	449	0.89	446.96	399.12	1.1460	5.15	4.611821e-05	2.480502e-05	2.821988e-02	133253	21683	111570	248.5	6717656	9691530	0
YER120W	245	5.77	2916.42	16840.97	4.9704	12.18	2.197719e-04	1.604036e-04	2.079603e-02	59960	4550	55410	226.2	9198220	13270226	0
YER122C	494	7.05	NA	NA	1.5219	7.52	6.997024e-05	1.959640e-04	5.419502e-03	121742	14292	107450	217.5	NA	NA	0
YER123W	525	2.16	871.87	1879.70	0.8384	4.40	4.048355e-05	5.988709e-05	1.026048e-02	133422	24701	108721	207.1	14927963	21536499	0
YER124C	574	15.99	279.49	4468.62	0.5932	3.40	2.676245e-05	4.441194e-04	9.146364e-04	164591	37366	127225	221.6	7238872	10443484	0
YER125W	810	1.24	7498.09	9260.53	5.1820	41.97	2.546721e-04	3.430701e-05	1.126733e-01	168745	3927	164818	203.5	20407716	29442110	1
YER126C	262	16.98	581.08	9864.95	0.9533	2.50	5.358771e-05	4.715781e-04	1.724781e-03	65269	18661	46608	177.9	7516216	10843608	0
YER127W	358	6.53	209.33	1366.05	0.7097	2.54	3.122295e-05	1.812712e-04	2.614372e-03	113406	32028	81378	227.3	4647154	6704426	0
YER128W	204	1.30	35.62	46.44	0.8639	1.76	4.006224e-05	3.621262e-05	1.679182e-02	68949	24961	43988	215.6	616363	889223	0
YER129W	1143	1.30	215.37	280.07	0.4872	5.57	2.007913e-05	3.612392e-05	8.436694e-03	327135	49803	277332	242.6	7434581	10725833	0
YER130C	444	3.82	10.93	41.75	0.2886	1.28	1.201803e-05	1.061115e-04	1.719068e-03	189819	83208	106611	240.1	630345	909396	0
YER131W	120	77.11	1401.43	108059.40	2.5255	3.03	2.091982e-04	2.141846e-03	1.482491e-03	19267	4780	14487	120.7	4643435	6699061	0
YER132C	1754	0.50	302.05	151.43	0.4884	8.57	2.041059e-05	1.392625e-05	2.224558e-02	468734	48994	419740	239.3	10257834	14798927	0
YER133W	313	32.04	218.90	7012.66	0.6206	1.94	3.178226e-05	8.898891e-04	5.420897e-04	92582	31464	61118	195.3	4774033	6887474	0
YER134C	179	3.63	77.25	280.55	1.0064	1.80	4.481274e-05	1.008824e-04	6.742305e-03	62515	22315	40200	224.6	1194874	1723838	0
YER136W	452	5.07	5643.94	28589.89	1.8977	8.58	1.075879e-04	1.407108e-04	1.160535e-02	89021	9295	79726	176.4	36361726	52458882	0
YER139C	227	2.85	95.38	272.27	0.4933	1.12	2.144294e-05	7.929065e-05	4.104732e-03	98856	46635	52221	230.0	3083320	4448290	0
YER140W	557	1.94	256.94	497.81	0.3286	1.83	1.265821e-05	5.381884e-05	3.569936e-03	223585	79000	144585	259.6	14069472	20297957	0
YER142C	297	1.09	176.59	192.77	0.7856	2.33	3.218243e-05	3.032223e-05	1.610942e-02	103577	31073	72504	244.1	3803446	5487212	0
YER143W	429	2.28	689.46	1572.68	1.1636	4.99	4.667769e-05	6.336195e-05	1.118158e-02	128371	21424	106947	249.3	10238249	14770672	0
YER144C	806	0.60	248.87	149.15	0.5790	4.67	2.327476e-05	1.664726e-05	2.122095e-02	243473	42965	200508	248.8	7411653	10692755	0
YER145C	405	8.03	204.69	1643.56	0.8831	3.58	3.997890e-05	2.230385e-04	2.720654e-03	114473	25013	89460	220.9	3548935	5120030	0
YER146W	94	17.19	22.59	388.28	1.0262	0.96	3.760267e-05	4.774961e-04	1.195284e-03	52246	26594	25652	272.9	416370	600694	0
YER147C	625	1.75	19.98	35.01	0.2280	1.43	7.951852e-06	4.867339e-05	2.479699e-03	304975	125757	179218	286.7	1741418	2512335	0
YER148W	241	13.77	131.61	1812.71	0.8727	2.10	4.222158e-05	3.825956e-04	1.675008e-03	73496	23685	49811	206.7	2160612	3117104	0
YER149C	421	2.19	71.33	156.41	0.8061	3.39	3.304798e-05	6.090948e-05	8.235355e-03	132949	30259	102690	243.9	1496087	2158398	0
YER151C	913	0.91	NA	NA	2.8020	25.58	1.359664e-04	2.537969e-05	8.131441e-02	195503	7355	188148	206.1	NA	NA	0
YER152C	444	2.93	37.11	108.92	0.4484	1.99	1.635159e-05	8.152273e-05	3.044413e-03	182920	61156	121764	274.2	1573250	2269720	0
YER154W	403	1.11	358.65	399.01	1.3701	5.52	5.901284e-05	3.090383e-05	2.898388e-02	110511	16945	93566	232.2	4212565	6077447	0
YER155C	2168	1.00	1318.72	1312.42	1.6990	36.83	7.497087e-05	2.764497e-05	4.116222e-02	504653	13339	491314	226.6	12192324	17589806	0
YER156C	339	6.25	1174.44	7334.69	1.8730	6.35	8.492574e-05	1.734797e-04	7.430414e-03	86541	11775	74766	220.5	9585541	13829013	0
YER157W	802	2.77	340.18	943.82	0.4152	3.33	1.996246e-05	7.706880e-05	3.931496e-03	216915	50094	166821	208.0	11811876	17040935	0
YER159C	143	3.90	80.93	315.47	1.7022	2.43	5.903563e-05	1.082845e-04	8.275042e-03	58172	16939	41233	288.3	950155	1370784	0
YER161C	334	2.15	252.77	542.71	1.0934	3.65	4.400565e-05	5.964065e-05	1.119924e-02	105713	22724	82989	248.5	3981452	5744022	0
YER162C	755	0.95	85.01	80.53	0.3980	3.00	1.688605e-05	2.631634e-05	9.739234e-03	237168	59220	177948	235.7	3489379	5034110	0
YER163C	233	2.96	20.45	60.56	0.5644	1.32	2.143057e-05	8.227932e-05	3.953350e-03	108030	46662	61368	263.4	661276	954020	0
YER164W	1469	0.56	5717.38	3226.97	4.0599	59.64	1.904851e-04	1.567819e-05	1.844112e-01	318344	5250	313094	213.1	20804689	30014821	1
YER166W	1572	0.65	3405.15	2225.04	1.8524	29.12	8.890697e-05	1.815089e-05	7.434644e-02	338787	11248	327539	208.4	26547662	38300180	0
YER167W	852	1.83	182.28	334.33	0.6072	5.17	2.773094e-05	5.094812e-05	8.261498e-03	222627	36061	186566	219.0	4556197	6573203	0
YER168C	547	3.67	425.45	1561.72	0.6517	3.56	2.853099e-05	1.019658e-04	4.247023e-03	159990	35050	124940	228.4	10336080	14911812	0
YER169W	797	1.48	462.96	685.36	0.6434	5.13	2.626868e-05	4.112185e-05	9.695897e-03	233279	38068	195211	244.9	12216052	17624038	0
YER170W	226	2.95	49.31	145.41	0.6595	1.49	2.608526e-05	8.190658e-05	4.833912e-03	95476	38336	57140	252.8	1310406	1890517	0
YER171W	779	1.89	513.89	973.33	0.6601	5.14	3.018297e-05	5.261256e-05	8.707528e-03	203486	33131	170355	218.7	11801330	17025721	0
YER172C	2164	0.59	NA	NA	1.6131	34.91	6.817731e-05	1.637355e-05	6.320033e-02	526687	14668	512019	236.6	NA	NA	0
YER173W	660	1.66	66.02	109.55	0.2143	1.41	8.658913e-06	4.609484e-05	2.851237e-03	278851	115488	163363	247.5	5284514	7623943	0
YER174C	245	6.46	55.94	361.54	0.4889	1.20	1.973365e-05	1.795207e-04	1.668458e-03	111374	50675	60699	247.8	1964997	2834892	0
YER175C	300	1.89	50.98	96.31	0.3525	1.06	1.658245e-05	5.247340e-05	4.796581e-03	124079	60305	63774	212.6	2131093	3074518	0
YER176W	1122	1.09	67.96	74.37	1.6069	18.03	6.745982e-05	3.039401e-05	3.368833e-02	282085	14824	267261	238.2	698328	1007474	0
YER177W	268	56.90	709.71	40384.14	1.2379	3.32	7.006027e-05	1.580614e-03	6.727726e-04	61628	14273	47355	176.7	7021601	10130029	0
YER178W	421	4.96	9552.43	47337.97	7.8686	33.13	4.335897e-04	1.376554e-04	4.780882e-02	78707	2306	76401	181.5	15270748	22031032	2
YER180C	268	3.74	0.42	1.55	0.0050	0.01	2.072541e-07	1.037901e-04	3.030886e-05	4889488	4824995	64493	240.6	1388417	2003062	0
YER180C-A	86	3.75	NA	NA	0.9449	0.81	3.875301e-05	1.041451e-04	5.647926e-03	46772	25804	20968	243.8	NA	NA	0
YER182W	245	3.09	33.80	104.33	0.4822	1.18	1.933507e-05	8.572780e-05	3.423311e-03	112817	51719	61098	249.4	1211869	1748358	0
YER183C	212	6.77	18.42	124.69	0.4524	0.96	1.879786e-05	1.880543e-04	1.517216e-03	104216	53198	51018	240.7	679167	979830	0
YER184C	795	0.53	NA	NA	0.1058	0.84	4.251290e-06	1.484850e-05	4.345708e-03	433016	235223	197793	248.8	NA	NA	0
YER186C	307	5.34	1.72	9.21	0.0122	0.04	4.829757e-07	1.483529e-04	4.941417e-05	2147946	2070498	77448	252.3	2474678	3570206	0
YFL001W	443	3.62	62.14	224.96	0.3830	1.70	1.705995e-05	1.005618e-04	2.574940e-03	158081	58617	99464	224.5	2524724	3642406	0
YFL002C	607	2.53	132.70	335.16	0.7069	4.29	2.975935e-05	7.016118e-05	6.437969e-03	177785	33603	144182	237.5	3090711	4458954	0
YFL004W	829	5.37	3493.92	18745.52	1.9415	16.09	9.821538e-05	1.490330e-04	1.000275e-02	174054	10182	163872	197.7	24658038	35574030	0
YFL005W	216	19.64	104.00	2042.73	0.9912	2.14	5.349147e-05	5.456192e-04	1.488049e-03	58718	18695	40023	185.3	1347599	1944174	0
YFL007W	2144	0.85	1310.28	1116.86	1.2817	27.48	5.764736e-05	2.367733e-05	3.695464e-02	494033	17347	476686	222.3	15754677	22729194	0
YFL008W	1226	1.03	401.58	413.39	1.8006	22.07	7.995349e-05	2.859480e-05	4.243974e-02	288602	12507	276095	225.2	3481470	5022699	0
YFL010C	212	5.86	1957.89	11479.44	3.4595	7.33	1.552122e-04	1.628654e-04	1.446503e-02	53695	6443	47252	222.9	8743575	12614312	0
YFL013C	693	1.30	449.46	585.40	1.4220	9.85	5.750267e-05	3.617943e-05	2.412396e-02	188768	17390	171378	247.3	5417843	7816295	0
YFL014W	110	2.63	121.89	320.05	1.3314	1.46	1.200834e-04	7.293935e-05	2.498868e-02	20524	8328	12196	110.9	703554	1015013	0
YFL016C	512	2.76	71.48	197.43	1.1443	5.86	5.209252e-05	7.672133e-05	1.030580e-02	131664	19197	112467	219.7	951144	1372211	0
YFL017C	160	6.76	39.90	269.62	0.7760	1.24	3.357015e-05	1.877164e-04	2.714397e-03	66773	29788	36985	231.2	823794	1188484	0
YFL017W-A	78	3.43	NA	NA	2.7853	2.17	1.079455e-04	9.514713e-05	1.721993e-02	29390	9264	20126	258.0	NA	NA	0
YFL018C	500	3.85	4185.78	16100.67	3.8588	19.29	2.099129e-04	1.068477e-04	2.981921e-02	96679	4764	91915	183.8	13821740	19940556	0
YFL021W	511	0.51	2766.61	1414.11	1.3385	6.84	5.531986e-05	1.419820e-05	5.913847e-02	141716	18077	123639	242.0	34665081	50011141	0
YFL022C	504	4.50	16352.24	73613.89	4.4861	22.61	2.480718e-04	1.250489e-04	3.011063e-02	95173	4031	91142	180.8	45690450	65917385	1
YFL023W	797	1.47	953.97	1399.61	1.3881	11.06	5.673600e-05	4.075383e-05	2.113064e-02	212622	17625	194997	244.7	11654725	16814214	0
YFL024C	833	0.87	1421.11	1233.88	0.6146	5.12	2.636755e-05	2.411812e-05	1.659390e-02	232080	37925	194155	233.1	37357878	53896025	0
YFL025C	1030	0.72	355.95	257.28	0.7782	8.02	3.370752e-05	2.007782e-05	2.548195e-02	267453	29667	237786	230.9	7319613	10559969	0
YFL026W	432	26.41	758.16	20020.92	0.5192	2.24	2.148384e-05	7.335317e-04	4.445446e-04	150953	46547	104406	241.7	24461105	35289916	0
YFL027C	498	5.69	38.57	219.43	0.1163	0.58	4.876088e-06	1.580448e-04	4.682886e-04	323895	205082	118813	238.6	5482295	7909279	0
YFL028C	290	6.82	41.31	281.57	0.3613	1.05	1.634548e-05	1.893443e-04	1.310291e-03	125279	61179	64100	221.0	1751728	2527209	0
YFL029C	369	1.70	76.62	130.31	0.4695	1.73	2.100576e-05	4.724462e-05	6.748517e-03	130083	47606	82477	223.5	2528208	3647432	0
YFL031W	239	18.06	2.62	47.29	0.0613	0.15	2.077011e-06	5.016145e-04	6.284794e-05	552034	481461	70573	295.3	873934	1260820	0
YFL034C-A	123	66.28	NA	NA	0.6236	0.77	3.504377e-05	1.841207e-03	2.888887e-04	50424	28536	21888	178.0	NA	NA	0
YFL034C-B	288	1.53	612.31	933.86	1.6942	4.88	6.681516e-05	4.236540e-05	2.393790e-02	87992	14967	73025	253.6	6352133	9164190	0
YFL034W	1074	0.58	839.53	487.04	1.2264	13.17	5.417799e-05	1.611480e-05	5.102938e-02	261575	18458	243117	226.4	10740821	15495730	0
YFL036W	1352	0.40	853.18	344.91	2.3027	31.13	1.076925e-04	1.122964e-05	1.455599e-01	298368	9286	289082	213.8	5491381	7922388	0
YFL037W	458	4.94	9076.91	44803.34	4.1047	18.80	2.164899e-04	1.371102e-04	2.396570e-02	91457	4619	86838	189.6	29062028	41927644	1
YFL038C	207	21.93	121.81	2671.52	1.1826	2.45	6.084726e-05	6.091954e-04	1.516026e-03	56668	16435	40233	194.4	1387663	2001975	0
YFL039C	376	21.89	31185.10	682715.60	6.4507	24.25	5.470293e-04	6.081213e-04	1.365346e-02	46167	1828	44339	117.9	39515006	57008103	1
YFL041W	623	1.36	691.42	940.12	1.6803	10.47	7.034236e-05	3.776923e-05	2.826839e-02	163036	14216	148820	238.9	6813228	9829410	0
YFL042C	675	0.41	795.37	323.42	1.7832	12.04	7.371091e-05	1.129504e-05	9.905270e-02	176864	13567	163297	241.9	7479353	10790426	0
YFL044C	302	1.63	66.67	108.81	1.9555	5.91	8.993144e-05	4.533814e-05	3.010719e-02	76788	11120	65668	217.4	513824	741291	0
YFL045C	255	52.56	482.08	25339.32	1.3831	3.53	1.107414e-04	1.460070e-03	1.151221e-03	40879	9030	31849	124.9	3017409	4353201	0
YFL046W	208	3.62	154.62	559.84	0.8687	1.81	3.541633e-05	1.005771e-04	5.344742e-03	79256	28236	51020	245.3	3026119	4365766	0
YFL047W	715	2.49	426.03	1059.94	0.4408	3.15	1.806312e-05	6.910912e-05	3.967160e-03	229840	55361	174479	244.0	16348394	23585747	0
YFL048C	446	9.39	446.54	4193.90	0.7035	3.14	3.384324e-05	2.608874e-04	1.968979e-03	122252	29548	92704	207.9	9145679	13194426	0
YFL049W	624	2.31	451.98	1043.64	0.4645	2.90	2.014204e-05	6.414020e-05	4.766455e-03	193541	49647	143894	230.6	15553883	22439510	0
YFL050C	859	0.69	5.62	3.90	0.0251	0.22	1.040723e-06	1.929144e-05	8.188284e-04	1168167	960870	207297	241.3	3743137	5400205	0
YFR001W	205	12.74	107.64	1371.53	0.9235	1.89	4.290909e-05	3.539435e-04	1.840084e-03	67425	23305	44120	215.2	1738781	2508531	0
YFR002W	840	3.11	1176.04	3658.67	0.9766	8.20	4.446250e-05	8.641668e-05	7.809418e-03	206993	22491	184502	219.6	18333871	26450185	0
YFR003C	156	4.74	15.00	71.08	0.9324	1.45	3.598286e-05	1.316182e-04	4.149560e-03	68215	27791	40424	259.1	288973	416900	0
YFR004W	307	10.92	149.46	1632.34	1.0203	3.13	5.020989e-05	3.033841e-04	2.511995e-03	82301	19916	62385	203.2	2063252	2976643	0
YFR005C	449	4.69	125.03	586.14	0.2942	1.32	1.245123e-05	1.302262e-04	1.451230e-03	186405	80313	106092	236.3	6960115	10041324	0
YFR006W	536	5.81	2411.85	14021.17	0.8527	4.57	4.703873e-05	1.614847e-04	4.421265e-03	118421	21259	97162	181.3	35540239	51273726	0
YFR007W	354	0.87	79.99	69.71	0.8580	3.04	3.679951e-05	2.420759e-05	2.307346e-02	109712	27174	82538	233.2	1506586	2173544	0
YFR008W	222	1.92	81.48	156.61	0.7725	1.72	3.002700e-05	5.338828e-05	8.536666e-03	90419	33303	57116	257.3	1880961	2713653	0
YFR009W	753	5.89	1588.17	9357.80	1.3271	9.99	7.494075e-05	1.636720e-04	6.949698e-03	146694	13344	133350	177.1	14689412	21192342	0
YFR010W	500	5.33	1953.29	10409.44	1.5669	7.83	8.012193e-05	1.480331e-04	8.215139e-03	110265	12481	97784	195.6	16898187	24378930	0
YFR011C	171	4.17	650.01	2710.77	1.8909	3.23	9.193506e-05	1.158429e-04	1.204576e-02	46048	10877	35171	205.7	4900771	7070318	0
YFR013W	788	1.36	730.88	996.40	0.9251	7.29	4.177703e-05	3.786926e-05	1.674453e-02	198439	23937	174502	221.4	12126413	17494716	0
YFR014C	447	2.10	55.40	116.37	0.6276	2.81	2.780343e-05	5.835544e-05	7.231683e-03	136863	35967	100896	225.7	1381025	1992398	0
YFR015C	709	0.38	113.61	42.71	0.8056	5.71	3.940458e-05	1.044370e-05	5.726834e-02	170335	25378	144957	204.5	1998471	2883184	0
YFR018C	364	1.59	94.30	149.61	0.6573	2.39	2.285555e-05	4.406909e-05	7.871906e-03	148432	43753	104679	287.6	2859976	4126073	0
YFR021W	501	0.54	79.32	42.60	1.5961	8.00	6.580015e-05	1.492006e-05	6.693891e-02	136725	15198	121527	242.6	835517	1205396	0
YFR022W	734	0.41	165.68	68.51	0.3126	2.29	1.233019e-05	1.148664e-05	1.629292e-02	267209	81102	186107	253.6	9313941	13437176	0
YFR024C-A	460	6.87	626.04	4301.95	1.0602	4.88	5.354358e-05	1.908794e-04	4.257657e-03	109757	18676	91081	198.0	8104425	11692214	0
YFR025C	336	4.30	31.90	137.17	0.3941	1.32	1.702608e-05	1.194446e-04	2.163567e-03	136500	58733	77767	231.4	1298636	1873536	0
YFR027W	282	0.81	133.46	108.52	0.9584	2.70	3.255601e-05	2.258558e-05	2.187874e-02	113732	30716	83016	294.4	2841520	4099448	0
YFR028C	552	4.40	188.45	828.71	0.4876	2.69	2.049706e-05	1.221549e-04	2.546848e-03	180103	48787	131316	237.9	6372659	9193804	0
YFR030W	1036	0.93	486.90	452.88	1.1713	12.14	6.774232e-05	2.583686e-05	3.979629e-02	193897	14762	179135	172.9	4982030	7187549	0
YFR031C	1171	1.56	377.34	590.43	0.3189	3.73	1.333052e-05	4.346517e-05	4.655090e-03	355152	75016	280136	239.2	19620314	28306130	0
YFR032C-A	60	246.60	23.95	5905.18	2.3018	1.38	2.117527e-04	6.849874e-03	4.692115e-04	11244	4722	6522	108.7	78387	113089	0
YFR033C	148	6.66	38.10	253.86	0.5773	0.85	2.519009e-05	1.850989e-04	2.065609e-03	73617	39698	33919	229.2	1048316	1512400	0
YFR034C	313	2.65	44.18	117.21	1.0766	3.37	4.134298e-05	7.369331e-05	8.515222e-03	105695	24188	81507	260.4	740699	1068603	0
YFR037C	558	7.33	73.15	536.12	0.8060	4.50	3.300227e-05	2.035941e-04	2.460373e-03	166573	30301	136272	244.2	1536293	2216402	0
YFR038W	854	1.43	2073.42	2973.70	0.7911	6.76	3.772827e-05	3.983895e-05	1.437412e-02	205565	26505	179060	209.7	38093069	54956682	0
YFR039C	511	3.53	98.84	348.53	0.3908	2.00	1.632457e-05	9.795344e-05	2.529556e-03	183586	61257	122329	239.4	4196652	6054489	0
YFR040W	1003	0.78	4057.46	3161.15	1.7320	17.37	7.842470e-05	2.164157e-05	5.500300e-02	234264	12751	221513	220.9	35861367	51737016	0
YFR041C	296	3.50	98.57	344.96	0.9112	2.70	4.150146e-05	9.720982e-05	6.480008e-03	89088	24096	64992	219.6	1646317	2375134	0
YFR042W	201	4.77	109.12	520.33	0.3283	0.66	1.445975e-05	1.324504e-04	1.657028e-03	114792	69157	45635	227.0	5231032	7546784	0
YFR043C	238	1.85	44.12	81.56	0.7720	1.84	3.158264e-05	5.134648e-05	9.335984e-03	89836	31663	58173	244.4	968375	1397070	0
YFR044C	482	3.72	2851.92	10598.61	4.0261	19.41	2.288439e-04	1.032307e-04	3.364749e-02	89169	4370	84799	175.9	8638211	12462304	0
YFR045W	310	1.24	31.53	39.14	0.5062	1.57	2.089407e-05	3.448047e-05	9.197553e-03	122960	47860	75100	242.3	1045962	1509004	0
YFR046C	362	1.09	NA	NA	0.5051	1.83	1.912349e-05	3.035081e-05	9.563553e-03	147900	52292	95608	264.1	NA	NA	0
YFR047C	296	3.59	111.88	401.48	0.9262	2.74	4.555407e-05	9.968329e-05	6.936289e-03	82137	21952	60185	203.3	1702295	2455892	0
YFR048W	663	1.64	171.72	281.61	0.5190	3.44	2.242562e-05	4.555468e-05	7.471949e-03	198044	44592	153452	231.5	5307583	7657224	0
YFR049W	124	2.52	117.70	296.80	2.8910	3.58	1.088091e-04	7.004587e-05	2.357788e-02	42136	9190	32946	265.7	749786	1081712	0
YFR050C	267	9.41	377.31	3548.88	1.4219	3.80	6.720450e-05	2.612671e-04	3.904235e-03	71373	14880	56493	211.6	3891625	5614428	0
YFR051C	547	1.55	3386.65	5243.82	4.4343	24.26	2.064600e-04	4.301054e-05	7.285903e-02	122328	4844	117484	214.8	11369990	16403428	1
YFR052W	275	8.40	181.72	1527.26	1.5472	4.25	6.839369e-05	2.334541e-04	4.446690e-03	76832	14621	62211	226.2	1841697	2657007	0
YFR053C	486	0.31	4539.68	1404.62	7.6721	37.29	5.404328e-04	8.594698e-06	9.544065e-01	70844	1850	68994	142.0	5822490	8400077	2
YFR055W	341	15.85	NA	NA	0.5932	2.02	2.696413e-05	4.402885e-04	9.295471e-04	112107	37086	75021	220.0	NA	NA	0
YGL001C	350	8.25	1002.94	8273.35	0.6902	2.42	3.524476e-05	2.291426e-04	2.334592e-03	96913	28373	68540	195.8	19724406	28456303	0
YGL002W	217	5.51	68.65	378.28	0.2966	0.64	1.362782e-05	1.530558e-04	1.351447e-03	120602	73379	47223	217.6	3491922	5037778	0
YGL003C	567	1.14	12.43	14.11	0.4344	2.46	1.658324e-05	3.154148e-05	7.980122e-03	208830	60302	148528	262.0	519568	749578	0
YGL004C	418	1.62	143.06	231.10	0.4734	1.98	2.101310e-05	4.487020e-05	7.108116e-03	141757	47589	94168	225.3	4719186	6808346	0
YGL005C	280	4.59	74.84	343.74	0.3184	0.89	1.223315e-05	1.275895e-04	1.455277e-03	154629	81745	72884	260.3	4240295	6117452	0
YGL006W	1174	0.77	406.94	312.99	0.7190	8.44	3.287395e-05	2.136479e-05	2.335477e-02	287201	30419	256782	218.7	8580350	12378829	0
YGL008C	919	31.96	38999.97	1246412.00	4.6953	43.15	4.279760e-04	8.877584e-04	7.317235e-03	103159	2337	100822	109.7	63164087	91126515	1
YGL009C	780	14.12	NA	NA	3.3372	26.03	2.119324e-04	3.922553e-04	8.200700e-03	127542	4718	122824	157.5	NA	NA	0
YGL010W	175	2.30	37.64	86.61	0.4589	0.80	1.949104e-05	6.391288e-05	4.628806e-03	92511	51306	41205	235.5	1338607	1931201	0
YGL011C	253	5.12	680.81	3488.32	2.7701	7.01	1.345550e-04	1.423272e-04	1.434942e-02	59517	7432	52085	205.9	3507128	5059716	0
YGL012W	474	14.34	1923.36	27585.18	0.8860	4.20	4.577611e-05	3.983932e-04	1.744011e-03	113587	21845	91742	193.5	29123796	42016756	0
YGL013C	1069	0.62	1732.50	1078.24	1.4713	15.73	6.326723e-05	1.728778e-05	5.554717e-02	264411	15806	248605	232.6	18981071	27383896	0
YGL014W	889	1.01	14696.73	14837.52	3.0160	26.81	1.424584e-04	2.804387e-05	7.710318e-02	195231	7020	188211	211.7	71508617	103165128	0
YGL016W	1082	1.50	10504.66	15737.81	1.1892	12.87	5.560854e-05	4.161595e-05	2.028168e-02	249380	17983	231397	213.9	130938042	188903664	0
YGL017W	504	3.10	49.06	152.28	0.2650	1.34	1.161354e-05	8.622564e-05	2.044327e-03	201093	86106	114987	228.1	2928005	4224219	0
YGL018C	185	0.77	118.38	90.96	2.8109	5.20	1.291446e-04	2.134258e-05	9.184417e-02	48009	7743	40266	217.7	635383	916664	0
YGL019W	279	5.74	86.15	494.76	0.6982	1.95	2.695633e-05	1.595325e-04	2.564684e-03	109359	37097	72262	259.0	2215177	3195825	0
YGL020C	236	6.88	230.04	1581.72	0.9449	2.23	4.283442e-05	1.909984e-04	3.403968e-03	75404	23346	52058	220.6	3722469	5370388	0
YGL021W	761	2.29	518.98	1186.20	0.5283	4.02	2.203811e-05	6.349023e-05	5.268534e-03	227811	45376	182435	239.7	16322971	23549070	0
YGL022W	719	3.56	525.39	1870.72	1.6582	11.92	8.136553e-05	9.890691e-05	1.248637e-02	158819	12290	146529	203.8	4475738	6457126	0
YGL023C	636	0.94	638.76	601.64	1.1505	7.32	4.025534e-05	2.616377e-05	2.335315e-02	206613	24841	181772	285.8	10998628	15867666	0
YGL025C	398	1.20	518.54	621.93	1.3287	5.29	5.269381e-05	3.331618e-05	2.400638e-02	119338	18978	100360	252.2	6821043	9840685	0
YGL026C	708	4.07	6065.74	24691.84	4.6805	33.14	2.822557e-04	1.130751e-04	3.788768e-02	120948	3543	117405	165.8	14895902	21490244	1
YGL027C	834	2.12	1258.65	2669.05	1.5899	13.26	7.447615e-05	5.890439e-05	1.919075e-02	191466	13427	178039	213.5	11714234	16900067	0
YGL028C	543	5.38	NA	NA	1.2602	6.84	6.879606e-05	1.494173e-04	6.988517e-03	114002	14536	99466	183.2	NA	NA	0
YGL029W	121	12.25	11.40	139.65	0.9572	1.16	4.848196e-05	3.401682e-04	2.163260e-03	44516	20626	23890	197.4	163036	235211	0
YGL030W	106	225.38	295.44	66587.09	1.3390	1.42	1.371178e-04	6.260582e-03	3.324309e-04	17644	7293	10351	97.7	1493498	2154662	0
YGL032C	88	2.83	1232.12	3487.41	2.2658	1.99	8.310979e-05	7.862298e-05	1.604446e-02	36023	12032	23991	272.6	10276007	14825144	0
YGL035C	505	0.85	2815.96	2383.23	3.1551	15.93	1.362043e-04	2.350915e-05	8.793791e-02	124321	7342	116979	231.6	14330480	20674512	0
YGL036W	910	0.77	3178.18	2452.39	0.6757	6.15	2.928687e-05	2.143426e-05	2.073895e-02	244094	34145	209949	230.7	75219693	108519078	0
YGL037C	217	12.16	53.80	654.25	1.0390	2.25	5.788019e-05	3.378018e-04	2.600700e-03	56231	17277	38954	179.5	644281	929501	0
YGL038C	481	2.22	730.87	1619.44	1.2090	5.82	5.229047e-05	6.154901e-05	1.289507e-02	130335	19124	111211	231.2	9688221	13977149	0
YGL039W	349	4.43	812.30	3602.36	0.8745	3.05	4.753893e-05	1.231885e-04	5.857355e-03	85233	21035	64198	183.9	11843796	17086986	0
YGL040C	343	9.67	321.49	3108.86	0.7694	2.64	4.009274e-05	2.686144e-04	2.265473e-03	90768	24942	65826	191.9	5558139	8018700	0
YGL041W-A	83	4.36	NA	NA	0.6076	0.50	3.273994e-05	1.210355e-04	4.105703e-03	45948	30544	15404	185.6	NA	NA	0
YGL043W	310	4.69	2038.15	9549.50	2.0459	6.34	9.958366e-05	1.301496e-04	1.161362e-02	73730	10042	63688	205.4	14186417	20466673	0
YGL044C	297	3.75	727.15	2723.29	0.7947	2.36	2.914733e-05	1.040324e-04	4.252580e-03	115288	34308	80980	272.7	17292194	24947362	0
YGL045W	543	0.74	21.11	15.69	0.3464	1.88	1.296336e-05	2.065117e-05	9.527854e-03	222241	77141	145100	267.2	1128727	1628409	0
YGL047W	203	2.96	11.61	34.33	0.5075	1.03	2.087352e-05	8.214874e-05	3.856711e-03	97260	47908	49352	243.1	385439	556070	0
YGL048C	406	13.60	863.70	11743.14	0.9020	3.66	4.600896e-05	3.776737e-04	1.849047e-03	101334	21735	79599	196.1	13012117	18772516	0
YGL049C	915	0.68	13485.03	9220.42	6.9450	63.55	3.233038e-04	1.899311e-05	2.583670e-01	199648	3093	196555	214.8	28911233	41710092	1
YGL050W	274	2.84	199.67	566.51	0.7067	1.94	2.879957e-05	7.881381e-05	5.546335e-03	101955	34723	67232	245.4	4805576	6932981	0
YGL054C	139	38.32	295.64	11329.21	0.6526	0.91	3.945564e-05	1.064468e-03	5.625988e-04	48335	25345	22990	165.4	5193745	7492991	0
YGL055W	511	12.98	424.91	5517.42	1.1223	5.73	8.901943e-05	3.606924e-04	3.746021e-03	75655	11234	64421	126.1	3308548	4773225	0
YGL056C	528	1.86	1214.33	2257.28	1.1907	6.29	4.591599e-05	5.163535e-05	1.349706e-02	158702	21779	136923	259.3	18331470	26446721	0
YGL057C	288	1.13	78.92	88.83	1.1246	3.24	4.631333e-05	3.126756e-05	2.248197e-02	91527	21592	69935	242.8	1181126	1704005	0
YGL058W	173	8.31	43.49	361.25	1.4981	2.59	7.632560e-05	2.307078e-04	5.021463e-03	47058	13102	33956	196.3	394996	569858	0
YGL059W	492	1.18	69.04	81.44	0.2237	1.10	1.022291e-05	3.276843e-05	4.735232e-03	205494	97819	107675	218.9	4681193	6753533	0
YGL060W	642	1.02	2409.55	2446.45	1.0190	6.54	4.705116e-05	2.820315e-05	2.532182e-02	160298	21253	139045	216.6	35496926	51211239	0
YGL061C	248	2.76	252.76	698.16	0.8530	2.12	3.286184e-05	7.672584e-05	6.500886e-03	94806	30430	64376	259.6	5331405	7691592	0
YGL064C	562	0.95	281.74	267.20	0.8527	4.79	3.582969e-05	2.634426e-05	2.064331e-02	161657	27910	133747	238.0	5450422	7863297	0
YGL065C	504	1.36	4001.83	5425.53	1.2718	6.41	6.264886e-05	3.766008e-05	2.524958e-02	118274	15962	102312	203.0	44276281	63877171	0
YGL066W	658	0.97	1300.13	1267.11	1.5264	10.04	6.211960e-05	2.707238e-05	3.482768e-02	177784	16098	161686	245.7	14507168	20929420	0
YGL067W	385	1.82	1389.65	2522.48	1.3721	5.28	6.352022e-05	5.042203e-05	1.912115e-02	98908	15743	83165	216.0	15164160	21877259	0
YGL068W	195	15.26	43.10	657.58	0.7806	1.52	3.764977e-05	4.237871e-04	1.348457e-03	66992	26561	40431	207.3	793522	1144811	0
YGL070C	123	11.88	25.90	307.64	1.3572	1.67	5.760637e-05	3.299197e-04	2.650236e-03	46338	17359	28979	235.6	311665	449638	0
YGL071W	691	0.72	1925.22	1389.74	1.6521	11.42	6.932598e-05	2.005166e-05	5.247688e-02	179093	14425	164668	238.3	19249093	27770571	0
YGL073W	834	0.99	1123.80	1109.73	1.1098	9.26	4.782072e-05	2.743007e-05	2.646132e-02	214455	20911	193544	232.1	16289121	23500234	0
YGL075C	388	2.13	NA	NA	0.2783	1.08	1.141476e-05	5.909532e-05	2.931811e-03	182210	87606	94604	243.8	NA	NA	0
YGL077C	564	5.16	617.86	3191.22	0.8281	4.67	4.227388e-05	1.434706e-04	4.472306e-03	134135	23655	110480	195.9	10130814	14615676	0
YGL078C	524	11.71	3845.56	45037.48	0.9074	4.75	5.036352e-05	3.253212e-04	2.349774e-03	114266	19856	94410	180.2	52925932	76355980	0
YGL079W	219	1.24	85.88	106.37	0.6996	1.53	2.934495e-05	3.440803e-05	1.294481e-02	86288	34077	52211	238.4	2028460	2926450	0
YGL080W	131	6.26	248.10	1553.11	1.3399	1.76	6.340626e-05	1.738861e-04	5.534642e-03	43453	15771	27682	211.3	2712241	3912936	0
YGL082W	382	4.39	254.19	1116.04	0.6819	2.60	2.906174e-05	1.219614e-04	3.616775e-03	124042	34410	89632	234.6	6062595	8746475	0
YGL083W	805	0.35	5338.04	1890.34	2.6980	21.72	1.258199e-04	9.836818e-06	1.941408e-01	180567	7948	172619	214.4	29407496	42426049	0
YGL084C	561	2.53	516.90	1307.96	0.7951	4.46	3.839793e-05	7.028935e-05	8.291643e-03	142210	26043	116167	207.1	9330842	13461560	0
YGL085W	275	3.29	11.82	38.86	0.1768	0.49	7.532794e-06	9.130536e-05	1.252224e-03	197299	132753	64546	234.7	1087768	1569318	0
YGL086W	750	1.94	581.75	1130.10	0.7164	5.37	3.141997e-05	5.396075e-05	8.837921e-03	202842	31827	171015	228.0	12833874	18515367	0
YGL087C	138	2.50	868.81	2167.97	3.0747	4.24	1.658227e-04	6.931500e-05	3.631107e-02	31619	6031	25588	185.4	3631653	5239368	0
YGL091C	329	6.54	39.51	258.38	0.3111	1.02	1.323013e-05	1.816357e-04	1.105568e-03	152944	75585	77359	235.1	2070220	2986696	0
YGL092W	1318	1.75	940.36	1644.60	1.9522	25.73	8.505623e-05	4.858084e-05	2.657440e-02	314257	11757	302500	229.5	7663245	11055726	0
YGL093W	918	1.28	469.10	600.29	0.7398	6.79	2.934861e-05	3.554584e-05	1.253202e-02	265463	34073	231390	252.1	11079180	15983879	0
YGL094C	1116	0.58	1368.51	796.43	0.9997	11.16	4.492958e-05	1.616580e-05	4.218495e-02	270562	22257	248305	222.5	21112635	30459093	0
YGL095C	578	2.66	298.08	791.99	0.5594	3.23	2.406012e-05	7.380411e-05	4.948113e-03	175939	41563	134376	232.5	8587459	12389085	0
YGL097W	483	6.14	326.18	2002.46	0.9213	4.45	4.965272e-05	1.705321e-04	4.419358e-03	109761	20140	89621	185.6	4553419	6569196	0
YGL098W	246	4.80	312.14	1497.62	0.3978	0.98	1.657771e-05	1.332766e-04	1.887960e-03	119345	60322	59023	239.9	13051099	18828755	0
YGL099W	641	1.84	5242.40	9647.56	4.0052	25.67	2.088805e-04	5.111927e-05	6.202056e-02	127695	4787	122908	191.7	17396333	25097603	0
YGL100W	350	7.28	221.42	1613.01	0.5465	1.91	2.542972e-05	2.023570e-04	1.907417e-03	114541	39324	75217	214.9	6035336	8707149	0
YGL101W	216	11.27	41.34	465.69	0.5562	1.20	2.597041e-05	3.129436e-04	1.259607e-03	84764	38505	46259	214.2	1103257	1591664	0
YGL103W	150	502.89	164.65	82803.70	1.1294	1.69	1.014524e-04	1.396925e-02	1.102330e-04	26555	9857	16698	111.3	1124961	1622975	0
YGL104C	487	1.40	41.88	58.76	0.2631	1.28	1.089898e-05	3.897288e-05	4.244686e-03	209330	91752	117578	241.4	2663372	3842434	0
YGL105W	377	10.10	31610.01	319280.10	5.7289	21.60	3.754507e-04	2.805723e-04	2.031096e-02	60188	2663	57525	152.6	58357569	84192176	2
YGL106W	150	18.67	88.25	1647.98	1.6422	2.46	8.143862e-05	5.187028e-04	2.383055e-03	42526	12279	30247	201.6	751151	1083682	0
YGL107C	647	2.25	627.45	1412.71	0.6754	4.37	2.927917e-05	6.254226e-05	7.105710e-03	183401	34154	149247	230.7	14854002	21429795	0
YGL108C	141	4.29	21.83	93.61	0.6607	0.93	2.646506e-05	1.191369e-04	3.371699e-03	72986	37786	35200	249.6	571637	824698	0
YGL110C	625	3.05	95.66	291.62	0.3827	2.39	1.706444e-05	8.467991e-05	3.058680e-03	198770	58601	140169	224.3	3885646	5605802	0
YGL111W	464	4.51	990.45	4465.30	0.9478	4.40	3.862203e-05	1.252327e-04	4.681012e-03	139762	25892	113870	245.4	17775463	25644572	0
YGL112C	517	4.00	866.71	3463.17	0.6987	3.61	3.116411e-05	1.109935e-04	4.261667e-03	147997	32088	115909	224.2	19277200	27811120	0
YGL113W	669	1.49	67.96	101.34	0.1502	1.00	5.931166e-06	4.142084e-05	2.173419e-03	338009	168601	169408	253.2	7941955	11457819	0
YGL114W	726	2.36	48.85	115.44	0.2533	1.84	9.643365e-06	6.563932e-05	2.229908e-03	294375	103698	190677	262.6	3511459	5065965	0
YGL115W	323	9.17	90.69	831.97	0.5107	1.65	2.209861e-05	2.548323e-04	1.316233e-03	119896	45252	74644	231.1	2844534	4103794	0
YGL116W	611	1.29	144.73	186.28	1.0987	6.71	4.926981e-05	3.575095e-05	2.091778e-02	156550	20296	136254	223.0	2036181	2937589	0
YGL117W	266	1.92	7.99	15.35	0.1954	0.52	8.093429e-06	5.338498e-05	2.301101e-03	187774	123557	64217	241.4	683874	986622	0
YGL119W	502	3.85	377.74	1453.15	0.3931	1.97	1.634912e-05	1.068605e-04	2.322199e-03	181864	61165	120699	240.4	16014837	23104526	0
YGL120C	768	3.97	NA	NA	1.7007	13.06	8.434323e-05	1.103586e-04	1.160022e-02	166713	11856	154857	201.6	NA	NA	0
YGL123W	255	263.26	3547.04	933784.00	1.3789	3.52	1.370934e-04	7.312694e-03	2.845518e-04	32943	7294	25649	100.6	17933932	25873195	0
YGL124C	645	3.51	182.88	642.00	0.1081	0.70	4.207812e-06	9.751354e-05	6.549585e-04	403324	237653	165671	256.9	30125833	43462389	0
YGL125W	601	0.32	660.25	211.62	2.6186	15.74	1.334749e-04	8.903360e-06	2.275453e-01	125399	7492	117907	196.2	3428741	4946628	0
YGL126W	381	4.42	15.12	66.75	0.2345	0.89	8.933279e-06	1.226656e-04	1.105377e-03	211956	111941	100015	262.5	1172840	1692051	0
YGL127C	128	1.46	88.01	128.29	2.0074	2.57	7.536835e-05	4.049288e-05	2.825092e-02	47361	13268	34093	266.4	809388	1167700	0
YGL129C	489	2.16	2663.11	5761.31	0.9725	4.76	4.241561e-05	6.009386e-05	1.071317e-02	135696	23576	112120	229.3	43519951	62786018	0
YGL130W	460	4.55	354.42	1611.72	0.4751	2.19	2.010419e-05	1.263202e-04	2.415661e-03	158450	49741	108709	236.3	12219536	17629064	0
YGL131C	1404	0.38	101.17	38.24	0.4329	6.08	1.827990e-05	1.050053e-05	2.642317e-02	387169	54705	332464	236.8	3836071	5534281	0
YGL133W	1265	0.71	409.23	292.12	0.8739	11.05	3.810213e-05	1.982863e-05	2.916614e-02	316371	26245	290126	229.3	7444703	10740436	0
YGL134W	434	3.10	11.26	34.90	0.0817	0.35	3.277540e-06	8.609934e-05	5.777906e-04	413262	305107	108155	249.2	2381461	3435722	0
YGL136C	321	3.07	34.24	105.17	0.1064	0.34	4.621373e-06	8.532021e-05	8.221318e-04	290273	216386	73887	230.2	5135461	7408904	0
YGL137W	890	5.27	8472.69	44621.75	2.2504	20.03	1.171798e-04	1.462927e-04	1.215773e-02	179453	8534	170919	192.0	50118073	72305096	0
YGL139W	803	1.24	2629.08	3266.69	1.4867	11.94	6.510750e-05	3.451455e-05	2.863196e-02	198715	15359	183356	228.3	27989655	40380536	0
YGL140C	1220	1.07	867.38	931.08	0.7208	8.79	3.118811e-05	2.981747e-05	1.587598e-02	314014	32063	281951	231.1	19277388	27811392	0
YGL141W	911	1.07	822.34	879.29	0.7024	6.40	3.130099e-05	2.970139e-05	1.599572e-02	236384	31948	204436	224.4	18210335	26271960	0
YGL142C	617	1.46	926.32	1350.99	0.5717	3.53	2.377260e-05	4.051223e-05	8.906619e-03	190435	42065	148370	240.5	27009180	38966011	0
YGL143C	414	1.83	32.95	60.46	0.3945	1.63	1.721565e-05	5.096593e-05	5.127028e-03	152955	58087	94868	229.1	1326649	1913949	0
YGL144C	686	1.40	19.71	27.67	0.2074	1.42	8.855256e-06	3.900618e-05	3.445800e-03	273583	112927	160656	234.2	1542507	2225368	0
YGL145W	702	2.43	2107.21	5125.67	0.4621	3.24	2.139212e-05	6.756801e-05	4.805461e-03	198393	46746	151647	216.0	68277704	98503904	0
YGL148W	377	16.77	1968.35	33016.54	1.3110	4.94	7.380830e-05	4.659364e-04	2.404368e-03	80514	13549	66965	177.6	18485137	26668415	0
YGL150C	1490	0.79	673.22	533.30	1.2482	18.60	5.887419e-05	2.200453e-05	4.061020e-02	332890	16985	315905	212.0	7926042	11434861	0
YGL151W	1133	1.08	2106.76	2273.00	1.0051	11.39	4.473959e-05	2.996971e-05	2.265853e-02	276878	22352	254526	224.6	32639869	47089377	0
YGL153W	342	2.72	458.45	1247.62	0.9176	3.14	3.945071e-05	7.559430e-05	7.921148e-03	104895	25348	79547	232.6	8054898	11620761	0
YGL155W	377	3.51	131.95	463.32	0.2867	1.08	1.222679e-05	9.753970e-05	1.902626e-03	170196	81788	88408	234.5	7480106	10791512	0
YGL157W	348	3.14	5854.03	18362.59	1.7478	6.08	9.568429e-05	8.713172e-05	1.666812e-02	74016	10451	63565	182.7	42407231	61180702	0
YGL159W	371	3.93	183.13	719.82	0.3082	1.14	1.414852e-05	1.091836e-04	1.966871e-03	151504	70679	80825	217.9	8971768	12943525	0
YGL160W	571	1.72	1101.19	1893.00	0.5902	3.37	2.364076e-05	4.775137e-05	7.514461e-03	184855	42300	142555	249.7	32286915	46580173	0
YGL161C	311	8.86	136.20	1206.44	0.3553	1.11	1.340566e-05	2.460436e-04	8.269867e-04	157033	74595	82438	265.1	7042551	10160253	0
YGL163C	899	0.74	638.17	472.22	0.7658	6.88	3.547527e-05	2.055444e-05	2.619644e-02	222251	28189	194062	215.9	12469057	17989046	0
YGL164C	441	1.61	NA	NA	0.9080	4.00	3.574013e-05	4.469344e-05	1.213765e-02	140017	27980	112037	254.1	NA	NA	0
YGL166W	226	6.45	4.14	26.65	0.2812	0.64	1.135431e-05	1.790291e-04	9.626303e-04	144035	88072	55963	247.6	252439	364193	0
YGL167C	951	1.53	4986.01	7612.37	2.0398	19.40	1.022235e-04	4.240959e-05	3.658550e-02	199545	9782	189763	199.5	33808661	48775587	0
YGL169W	427	2.93	221.40	648.25	0.6072	2.59	2.549008e-05	8.133157e-05	4.757012e-03	140946	39231	101715	238.2	6020506	8685754	0
YGL171W	565	3.32	385.60	1280.38	1.4961	8.45	6.940896e-05	9.223486e-05	1.142202e-02	136193	14407	121786	215.6	3850807	5555541	0
YGL172W	473	6.80	699.76	4761.30	0.6735	3.19	2.778693e-05	1.890050e-04	2.231462e-03	150631	35988	114643	242.4	17455606	25183116	0
YGL173C	1529	1.40	14163.05	19885.61	6.2115	94.97	2.957236e-04	3.900135e-05	1.150876e-01	324539	3382	321157	210.0	33196818	47892884	1
YGL174W	267	0.98	198.20	193.66	1.7804	4.75	6.960776e-05	2.714108e-05	3.892717e-02	82658	14366	68292	255.8	1973660	2847389	0
YGL176C	555	0.87	58.47	51.14	0.2366	1.31	9.945679e-06	2.429905e-05	6.212515e-03	232577	100546	132031	237.9	4074717	5878574	0
YGL178W	860	0.39	4526.83	1763.70	2.2358	19.23	1.044419e-04	1.082249e-05	1.464772e-01	193678	9575	184103	214.1	30043114	43343052	0
YGL179C	561	0.74	111.84	82.59	0.5666	3.18	2.195522e-05	2.051201e-05	1.624620e-02	190332	45547	144785	258.1	3530997	5094152	0
YGL181W	397	2.29	459.31	1049.62	1.4368	5.70	5.212025e-05	6.347836e-05	1.246244e-02	128627	19186	109441	275.7	6108356	8812494	0
YGL185C	380	1.74	63.38	110.40	0.6187	2.35	2.870164e-05	4.838551e-05	9.003549e-03	116756	34841	81915	215.6	1530643	2208252	0
YGL186C	580	8.03	105.01	843.66	0.3987	2.31	1.738653e-05	2.231772e-04	1.182457e-03	190516	57516	133000	229.3	4186295	6039547	0
YGL187C	156	8.99	54.78	492.37	1.2432	1.94	6.753618e-05	2.496530e-04	4.106029e-03	43523	14807	28716	184.1	562269	811182	0
YGL190C	527	3.53	838.57	2963.95	0.7400	3.90	3.353395e-05	9.818186e-05	5.184128e-03	146117	29821	116296	220.7	17333153	25006453	0
YGL191W	130	10.05	188.04	1889.43	1.3841	1.80	7.072978e-05	2.791115e-04	3.846333e-03	39577	14138	25439	195.7	1842779	2658569	0
YGL194C	453	1.29	112.87	145.91	0.9467	4.29	4.221171e-05	3.590891e-05	1.784239e-02	125282	23690	101592	224.3	1853466	2673987	0
YGL194C-A	81	5.43	NA	NA	0.5219	0.42	2.357097e-05	1.509561e-04	2.370004e-03	60360	42425	17935	221.4	NA	NA	0
YGL195W	2673	1.33	5692.98	7565.58	4.5876	122.63	2.194921e-04	3.691481e-05	9.024862e-02	563244	4556	558688	209.0	17978187	25937041	1
YGL196W	429	4.40	14.69	64.65	0.4681	2.01	1.949804e-05	1.222834e-04	2.420169e-03	154275	51287	102988	240.1	522110	753245	0
YGL197W	1488	0.40	1760.08	712.13	1.4600	21.73	6.257515e-05	1.123887e-05	8.450873e-02	363165	15981	347184	233.3	19496448	28127429	0
YGL198W	236	4.90	10.88	53.30	0.7687	1.81	2.783024e-05	1.361174e-04	3.103314e-03	101119	35932	65187	276.2	270895	390818	0
YGL200C	204	16.73	181.44	3035.21	1.0230	2.09	4.555191e-05	4.646694e-04	1.487938e-03	67767	21953	45814	224.6	2760968	3983234	0
YGL201C	1018	1.05	1628.17	1705.84	1.5031	15.30	6.922772e-05	2.910286e-05	3.610495e-02	235480	14445	221035	217.1	16302162	23519049	0
YGL202W	501	6.32	14826.88	93770.52	2.7836	13.95	1.530068e-04	1.756766e-04	1.321963e-02	97682	6536	91146	181.9	67168326	96903411	0
YGL203C	730	1.96	1924.37	3771.01	1.4559	10.63	6.689252e-05	5.443353e-05	1.865234e-02	173827	14949	158878	217.6	19940548	28768129	0
YGL207W	1036	2.50	8528.45	21320.06	3.8529	39.92	2.024456e-04	6.944097e-05	4.425016e-02	202111	4940	197171	190.3	29200300	42127128	0
YGL208W	416	1.11	83.05	92.15	0.5843	2.43	2.263659e-05	3.082018e-05	1.114803e-02	151555	44176	107379	258.1	2543179	3669031	0
YGL209W	383	0.78	436.19	342.39	1.5782	6.04	6.398840e-05	2.180404e-05	4.454373e-02	110090	15628	94462	246.6	4724976	6816700	0
YGL210W	223	3.83	210.80	806.69	0.9013	2.01	4.110701e-05	1.062992e-04	5.869596e-03	73220	24327	48893	219.3	3554537	5128113	0
YGL211W	360	5.50	7.58	41.70	0.2295	0.83	9.554267e-06	1.527989e-04	9.490727e-04	191141	104665	86476	240.2	549981	793455	0
YGL212W	317	1.85	56.91	105.54	0.9090	2.88	3.477061e-05	5.151334e-05	1.024507e-02	111635	28760	82875	261.4	1134471	1636695	0
YGL213C	398	3.39	871.02	2949.37	1.0710	4.26	5.324759e-05	9.405835e-05	8.592606e-03	98832	18780	80052	201.1	11338493	16357988	0
YGL215W	453	1.92	5011.37	9629.91	0.7516	3.40	3.388170e-05	5.337817e-05	9.634381e-03	130002	29514	100488	221.8	102521848	147907762	0
YGL216W	806	0.67	1842.31	1242.86	1.0103	8.14	3.921338e-05	1.873952e-05	3.176129e-02	233171	25502	207669	257.7	32565201	46981655	0
YGL219C	460	1.06	1475.15	1556.52	1.2347	5.68	4.478168e-05	2.931007e-05	2.319027e-02	149165	22331	126834	275.7	22832867	32940863	0
YGL220W	121	10.83	27.98	303.21	0.9143	1.11	3.314718e-05	3.009644e-04	1.671682e-03	63543	30168	33375	275.8	585196	844260	0
YGL221C	289	9.25	69.42	641.94	0.8690	2.51	4.027685e-05	2.568773e-04	2.379864e-03	87179	24828	62351	215.7	1194638	1723499	0
YGL222C	176	0.87	675.44	585.80	6.2493	11.00	2.597424e-04	2.409129e-05	1.636459e-01	46195	3850	42345	240.6	1802480	2600428	1
YGL223C	418	3.21	1041.55	3345.17	0.5022	2.10	2.200063e-05	8.921453e-05	3.743017e-03	140872	45453	95419	228.3	32814816	47341772	0
YGL224C	281	3.65	196.78	717.92	0.4092	1.15	1.789104e-05	1.013445e-04	2.679524e-03	120165	55894	64271	228.7	7623651	10998604	0
YGL225W	338	8.29	6005.71	49798.25	2.5411	8.59	1.544290e-04	2.303281e-04	1.017664e-02	62093	6475	55618	164.6	26956357	38889803	0
YGL226C-A	87	7.80	570.55	4447.63	2.0325	1.77	1.169887e-04	2.165353e-04	8.200446e-03	23663	8548	15115	173.7	3380485	4877009	0
YGL227W	959	0.50	831.13	416.40	0.8108	7.78	3.950603e-05	1.391669e-05	4.308735e-02	222132	25313	196819	205.2	14582542	21038161	0
YGL228W	578	3.84	1328.37	5106.12	1.5106	8.73	6.570602e-05	1.067750e-04	9.340237e-03	148101	15219	132882	229.9	14013259	20216859	0
YGL231C	191	11.47	197.42	2263.91	0.9212	1.76	4.161355e-05	3.185392e-04	1.982870e-03	66313	24031	42282	221.4	3288398	4744155	0
YGL232W	290	7.91	143.46	1134.30	0.9279	2.69	4.287562e-05	2.196281e-04	2.963090e-03	86083	23323	62760	216.4	2319269	3345998	0
YGL233W	911	1.48	996.71	1472.97	0.6937	6.32	3.148808e-05	4.105062e-05	1.164257e-02	232458	31758	200700	220.3	21940666	31653690	0
YGL234W	803	11.91	NA	NA	2.0164	16.19	1.088193e-04	3.309012e-04	4.991486e-03	157982	9190	148792	185.3	NA	NA	0
YGL236C	670	0.68	116.04	78.62	0.2641	1.77	1.107979e-05	1.881954e-05	8.936036e-03	249931	90254	159677	238.3	7259540	10473302	0
YGL237C	266	0.70	181.58	127.72	1.5750	4.19	6.399109e-05	1.953777e-05	4.971264e-02	81095	15627	65468	246.1	1966881	2837609	0
YGL238W	961	3.71	6307.18	23372.85	1.0672	10.26	5.236690e-05	1.029375e-04	7.721569e-03	214947	19096	195851	203.8	83484141	120442157	0
YGL241W	1005	1.52	813.27	1234.81	0.6677	6.71	2.896829e-05	4.217546e-05	1.042522e-02	266164	34521	231643	230.5	19459820	28074586	0
YGL242C	182	6.07	204.12	1239.82	1.4141	2.57	7.495975e-05	1.687237e-04	6.743329e-03	47673	13340	34333	188.6	1887458	2723026	0
YGL243W	401	4.29	102.46	439.37	0.0988	0.40	3.913355e-06	1.191154e-04	4.986590e-04	356724	255535	101189	252.3	18148190	26182304	0
YGL244W	559	4.42	3811.24	16856.42	1.5534	8.68	7.041664e-05	1.228560e-04	8.699639e-03	137519	14201	123318	220.6	37516017	54124172	0
YGL245W	709	6.64	20879.10	138656.70	8.1463	57.76	5.909513e-04	1.844704e-04	4.862363e-02	99428	1692	97736	137.9	24489824	35331347	2
YGL246C	388	7.96	156.13	1242.67	0.3218	1.25	1.344368e-05	2.210883e-04	9.229428e-04	167268	74384	92884	239.4	8049955	11613630	0
YGL247W	198	4.22	12.79	53.91	0.2633	0.52	9.818067e-06	1.170901e-04	1.272706e-03	154951	101853	53098	268.2	902840	1302523	0
YGL248W	370	2.10	82.49	172.83	0.3608	1.33	1.535819e-05	5.820364e-05	4.005088e-03	152022	65112	86910	234.9	3722752	5370795	0
YGL251C	1188	0.40	37.61	15.04	0.1577	1.87	6.586705e-06	1.110961e-05	8.998947e-03	436199	151821	284378	239.4	3958007	5710197	0
YGL252C	589	3.03	204.83	620.33	0.6216	3.66	2.686688e-05	8.412524e-05	4.847448e-03	173485	37221	136264	231.3	5284467	7623875	0
YGL253W	487	15.69	11818.32	185404.30	6.4560	31.44	5.400962e-04	4.357744e-04	1.881186e-02	60065	1852	58213	119.5	15167362	21881878	1
YGL254W	300	1.34	114.86	154.41	1.1269	3.38	4.815423e-05	3.734152e-05	1.957333e-02	90975	20767	70208	234.0	1653379	2385322	0
YGL255W	377	4.79	63.49	304.20	0.2322	0.88	1.312792e-05	1.330970e-04	1.497097e-03	142868	76174	66694	176.9	3352096	4836052	0
YGL256W	383	4.50	84.73	381.30	0.2753	1.05	2.244352e-05	1.250105e-04	2.725002e-03	91530	44556	46974	122.6	2616670	3775056	0
YGL257C	559	5.13	85.04	436.32	0.1184	0.66	4.924763e-06	1.425234e-04	5.244710e-04	337458	203055	134403	240.4	11969074	17267724	0
YGL263W	381	0.84	NA	NA	0.1722	0.66	7.479933e-06	2.326413e-05	4.880150e-03	221387	133691	87696	230.2	NA	NA	0
YGR001C	249	4.25	1193.57	5068.89	2.0356	5.07	1.093474e-04	1.179676e-04	1.406915e-02	55498	9145	46353	186.2	7565979	10915400	0
YGR002C	477	2.48	293.44	728.66	0.5945	2.84	2.356276e-05	6.897754e-05	5.184905e-03	162793	42440	120353	252.3	8632044	12453406	0
YGR003W	745	1.86	306.71	571.55	0.4461	3.32	1.850261e-05	5.176396e-05	5.425350e-03	233657	54046	179611	241.1	11489854	16576355	0
YGR004W	463	2.11	178.06	376.38	0.4031	1.87	1.639904e-05	5.871565e-05	4.239230e-03	174801	60979	113822	245.8	7526291	10858143	0
YGR005C	401	3.61	421.80	1522.99	1.2142	4.87	5.447971e-05	1.002981e-04	8.244501e-03	107724	18355	89369	222.9	5366527	7742261	0
YGR006W	252	0.83	82.78	68.38	1.6796	4.23	7.405422e-05	2.294382e-05	4.898988e-02	70659	13504	57155	226.8	774832	1117846	0
YGR007W	324	5.31	118.84	631.42	0.7601	2.46	3.209314e-05	1.475916e-04	3.300448e-03	107895	31159	76736	236.8	2566671	3702924	0
YGR008C	85	5.92	50.42	298.52	1.2702	1.08	7.494329e-05	1.644658e-04	6.916390e-03	27750	13343	14407	169.5	466321	672759	0
YGR009C	652	2.12	410.48	868.93	1.7333	11.30	7.260837e-05	5.880260e-05	1.874185e-02	169414	13773	155641	238.7	3918554	5653279	0
YGR010W	396	1.32	357.44	471.33	1.0999	4.36	4.755345e-05	3.662901e-05	1.970512e-02	112622	21029	91593	231.3	5210082	7516559	0
YGR012W	394	2.32	336.22	780.93	0.6658	2.62	3.132547e-05	6.451866e-05	7.369442e-03	115666	31923	83743	212.5	7439665	10733168	0
YGR013W	621	1.31	313.31	411.40	0.8146	5.06	3.406324e-05	3.647435e-05	1.417492e-02	177865	29357	148508	239.1	6375437	9197811	0
YGR014W	1307	0.83	1243.86	1032.77	4.8645	63.58	1.972456e-04	2.306385e-05	1.298069e-01	327405	5070	322335	246.6	4371081	6306137	1
YGR016W	191	1.74	25.27	43.88	0.6775	1.29	2.930722e-05	4.824030e-05	9.221190e-03	78278	34121	44157	231.2	597625	862191	0
YGR017W	298	3.94	358.05	1412.46	0.8794	2.62	4.043764e-05	1.095808e-04	5.601104e-03	89536	24729	64807	217.5	6137310	8854266	0
YGR019W	472	2.43	57.20	138.74	0.7547	3.56	4.437114e-05	6.737839e-05	9.995447e-03	102815	22537	80278	170.1	893519	1289075	0
YGR020C	119	20.95	368.38	7717.52	1.5966	1.90	9.113526e-05	5.819413e-04	2.377002e-03	31821	10973	20848	175.2	2801786	4042122	0
YGR021W	291	2.28	22.73	51.89	0.3309	0.96	1.306697e-05	6.340152e-05	3.128223e-03	150209	76529	73680	253.2	1205890	1739732	0
YGR024C	238	12.11	14.58	176.53	0.1889	0.45	7.557515e-06	3.363657e-04	3.410277e-04	191804	132319	59485	249.9	1337053	1928960	0
YGR026W	279	4.82	2287.77	11021.25	1.6349	4.56	7.900222e-05	1.338184e-04	8.960779e-03	70397	12658	57739	206.9	20072370	28958308	0
YGR027C	109	217.09	333.19	72331.66	2.3008	2.51	2.032970e-04	6.030214e-03	5.117061e-04	17255	4919	12336	113.2	1136024	1638937	0
YGR028W	363	4.41	102.97	454.03	0.2465	0.89	1.029349e-05	1.224818e-04	1.275596e-03	184078	97149	86929	239.5	6933892	10003491	0
YGR029W	190	5.83	43.09	251.34	0.6039	1.15	2.437615e-05	1.620230e-04	2.283551e-03	88093	41024	47069	247.7	1225287	1767715	0
YGR030C	159	2.83	290.65	822.33	1.5654	2.49	7.238376e-05	7.859012e-05	1.397962e-02	48201	13815	34386	216.3	2783283	4015429	0
YGR031W	343	4.61	NA	NA	0.4641	1.59	1.877125e-05	1.281150e-04	2.223901e-03	138073	53273	84800	247.2	NA	NA	0
YGR032W	1896	0.44	1152.22	503.92	1.3552	25.69	7.036062e-05	1.214859e-05	8.790754e-02	379385	14212	365173	192.6	11350922	16375919	0
YGR033C	240	13.18	43.28	570.56	0.2857	0.69	1.088610e-05	3.661957e-04	4.512128e-04	154849	91860	62989	262.5	2755742	3975695	0
YGR034W	128	291.50	1767.48	515227.30	1.2409	1.59	1.224282e-04	8.097351e-03	2.294884e-04	21142	8168	12974	101.4	10006854	14436839	0
YGR035C	117	5.41	70.72	382.65	0.9862	1.15	4.623353e-05	1.502968e-04	4.669062e-03	46585	21629	24956	213.3	1060274	1529652	0
YGR036C	240	3.06	80.37	246.14	0.5164	1.24	2.162130e-05	8.506959e-05	3.857712e-03	103574	46251	57323	238.8	2576652	3717323	0
YGR037C	88	16.65	506.73	8439.53	5.9259	5.21	3.702344e-04	4.626340e-04	1.214679e-02	16786	2701	14085	160.1	948696	1368679	1
YGR038W	223	2.85	625.92	1781.64	1.8175	4.05	8.810404e-05	7.906817e-05	1.691284e-02	57353	11350	46003	206.3	4924310	7104278	0
YGR040W	369	2.39	57.62	137.52	0.4366	1.61	1.787104e-05	6.630138e-05	4.091190e-03	146111	55956	90155	244.3	2234668	3223944	0
YGR041W	548	1.17	438.95	515.69	1.0085	5.53	4.191322e-05	3.263378e-05	1.949423e-02	155714	23859	131855	240.6	7259210	10472826	0
YGR042W	272	3.99	29.27	116.86	0.2116	0.58	8.569355e-06	1.108795e-04	1.173057e-03	183858	116695	67163	246.9	2367949	3416229	0
YGR044C	301	3.04	77.64	235.94	0.6771	2.04	2.679010e-05	8.440895e-05	4.817349e-03	113400	37327	76073	252.7	2008875	2898194	0
YGR046W	386	3.14	162.86	511.83	0.3088	1.19	1.396652e-05	8.729859e-05	2.428306e-03	156937	71600	85337	221.1	8082675	11660835	0
YGR047C	1026	1.28	234.91	301.02	0.6344	6.51	2.643755e-05	3.559475e-05	1.127347e-02	284021	37825	246196	240.0	6159013	8885578	0
YGR048W	362	3.67	118.99	436.84	0.8305	3.01	3.515584e-05	1.019786e-04	5.232518e-03	113963	28445	85518	236.2	2346058	3384646	0
YGR049W	188	0.71	1253.95	895.46	4.2037	7.90	2.285343e-04	1.983632e-05	1.748689e-01	38957	4376	34581	183.9	3803257	5486940	0
YGR054W	643	1.88	5205.82	9764.11	4.8451	31.15	2.474871e-04	5.210043e-05	7.209972e-02	129923	4041	125882	195.8	14580141	21034697	1
YGR055W	575	2.40	1698.10	4067.73	3.2416	18.64	1.744754e-04	6.654046e-05	3.979886e-02	112560	5731	106829	185.8	6746139	9732622	0
YGR056W	929	0.55	13847.51	7673.05	2.0277	18.84	8.751389e-05	1.539195e-05	8.629898e-02	226679	11427	215252	231.7	109678190	158232181	0
YGR057C	243	3.48	8.18	28.46	0.1535	0.37	7.213835e-06	9.667076e-05	1.132644e-03	190346	138623	51723	212.9	785707	1133536	0
YGR058W	336	0.73	684.61	499.59	2.4646	8.28	1.069301e-04	2.027073e-05	8.006685e-02	86796	9352	77444	230.5	4437840	6402449	0
YGR060W	310	12.34	14388.96	177537.70	2.2276	6.91	1.619894e-04	3.427353e-04	7.173815e-03	48802	6173	42629	137.5	61569840	88826502	0
YGR061C	1359	5.47	666.20	3642.36	2.3754	32.28	1.335021e-04	1.518720e-04	1.334236e-02	249300	7491	241809	177.9	3458919	4990165	0
YGR062C	317	3.01	1.60	4.81	0.0733	0.23	2.562233e-06	8.362246e-05	4.650697e-04	480933	390285	90648	286.0	432659	624195	0
YGR063C	103	8.56	5.91	50.58	1.1439	1.18	4.203825e-05	2.378407e-04	2.682753e-03	51816	23788	28028	272.1	97407	140529	0
YGR065C	594	3.12	99.12	309.12	0.3397	2.02	1.605534e-05	8.662630e-05	2.813144e-03	187967	62285	125682	211.6	4279323	6173759	0
YGR070W	1156	0.43	261.70	112.37	0.4830	5.58	2.063396e-05	1.192710e-05	2.625850e-02	319044	48464	270580	234.1	8791266	12683116	0
YGR071C	861	1.04	1743.27	1806.47	0.5989	5.16	2.504398e-05	2.878486e-05	1.320570e-02	245845	39930	205915	239.2	48248694	69608152	0
YGR072W	388	3.37	126.47	426.37	0.4696	1.82	2.070941e-05	9.364626e-05	3.356600e-03	136274	48287	87987	226.8	4232997	6106924	0
YGR074W	147	8.18	56.71	463.67	0.9475	1.39	4.050230e-05	2.271015e-04	2.706961e-03	59078	24690	34388	233.9	970588	1400262	0
YGR075C	243	2.89	17.69	51.21	0.3266	0.79	1.539720e-05	8.040834e-05	2.906452e-03	116492	64947	51545	212.1	796394	1148954	0
YGR076C	158	2.93	102.31	299.80	1.1866	1.87	5.960592e-05	8.139786e-05	1.111473e-02	48230	16777	31453	199.1	1189742	1716435	0
YGR077C	590	1.40	141.00	198.02	0.3436	2.03	1.448210e-05	3.900981e-05	5.634818e-03	209023	69051	139972	237.2	6748729	9736358	0
YGR078C	200	2.26	264.96	599.96	4.0914	8.18	1.602380e-04	6.289841e-05	3.866769e-02	57308	6241	51067	255.3	1146146	1653540	0
YGR079W	371	4.20	527.59	2216.27	0.7883	2.92	3.386561e-05	1.166864e-04	4.405153e-03	115891	29528	86363	232.8	10798588	15579069	0
YGR080W	333	1.90	707.78	1344.88	1.4523	4.84	5.990522e-05	5.278184e-05	1.722671e-02	97424	16693	80731	242.4	8189498	11814948	0
YGR081C	211	12.99	87.94	1142.55	0.7615	1.61	3.509153e-05	3.608980e-04	1.475843e-03	74286	28497	45789	217.0	1737039	2506018	0
YGR082W	184	4.99	724.26	3615.91	2.2073	4.06	1.151024e-04	1.386830e-04	1.259747e-02	43973	8688	35285	191.8	4361477	6292281	0
YGR083C	652	3.23	3080.28	9949.25	1.8047	11.77	8.362455e-05	8.972171e-05	1.414681e-02	152668	11958	140710	215.8	25531831	36834646	0
YGR084C	340	5.30	210.27	1115.32	0.5123	1.74	2.107216e-05	1.473373e-04	2.170794e-03	130121	47456	82665	243.1	6916708	9978700	0
YGR086C	340	8.71	9848.67	85766.29	4.6724	15.89	2.788048e-04	2.419003e-04	1.749388e-02	60566	3587	56979	167.6	24485163	35324623	1
YGR088W	563	0.69	53.23	36.92	0.1790	1.01	9.382200e-06	1.926747e-05	7.390985e-03	214026	106585	107441	190.8	3932584	5673520	0
YGR089W	937	1.20	5546.46	6672.43	0.7266	6.81	3.464361e-05	3.341687e-05	1.573547e-02	225394	28865	196529	209.7	110973201	160100487	0
YGR090W	1238	2.92	2016.76	5896.94	0.9865	12.21	4.846836e-05	8.122110e-05	9.057571e-03	272603	20632	251971	203.5	28841791	41609908	0
YGR091W	495	1.43	140.10	200.11	0.6428	3.18	2.644571e-05	3.967627e-05	1.011688e-02	158130	37813	120317	243.1	3672094	5297712	0
YGR092W	573	2.93	268.58	787.86	0.6091	3.49	2.680084e-05	8.148283e-05	4.992345e-03	167542	37312	130230	227.3	6946368	10021491	0
YGR093W	508	3.70	157.21	582.15	0.4646	2.36	1.877516e-05	1.028590e-04	2.770535e-03	178976	53262	125714	247.5	5804035	8373452	0
YGR094W	1105	7.18	4356.78	31290.99	3.2422	35.83	2.094112e-04	1.995036e-04	1.593204e-02	175854	4775	171079	154.8	14420872	20804920	0
YGR095C	224	4.52	111.44	503.19	0.7012	1.57	3.048991e-05	1.254234e-04	3.689775e-03	84312	32798	51514	230.0	2533480	3655040	0
YGR097W	1147	0.57	552.73	312.98	1.2303	14.11	5.513082e-05	1.572919e-05	5.319985e-02	274110	18139	255971	223.2	6949287	10025702	0
YGR098C	1631	0.46	872.00	400.95	0.6660	10.86	2.790607e-05	1.277240e-05	3.316259e-02	425059	35834	389225	238.6	21659367	31247861	0
YGR099W	689	2.13	107.75	229.48	0.2995	2.06	1.187437e-05	5.915908e-05	3.046572e-03	258004	84215	173789	252.2	6289847	9074330	0
YGR100W	951	1.36	1640.25	2226.50	0.5919	5.63	2.562558e-05	3.770603e-05	1.031538e-02	258698	39024	219674	231.0	44367097	64008190	0
YGR101W	347	4.49	36.16	162.39	0.3461	1.20	1.295423e-05	1.247413e-04	1.576244e-03	169915	77195	92720	267.2	1934914	2791490	0
YGR102C	184	1.56	230.94	360.10	1.6363	3.01	6.562093e-05	4.331359e-05	2.299538e-02	61120	15239	45881	249.4	2439369	3519265	0
YGR103W	606	17.78	1339.79	23820.72	0.9090	5.51	4.763784e-05	4.938731e-04	1.464060e-03	136625	20992	115633	190.8	19494424	28124508	0
YGR104C	308	3.09	157.69	487.20	0.4251	1.31	1.794504e-05	8.582299e-05	3.173680e-03	128690	55726	72964	236.9	6090936	8787364	0
YGR105W	78	11.25	113.24	1273.95	1.4912	1.16	6.766781e-05	3.124929e-04	3.286732e-03	31967	14778	17189	220.4	1159988	1673509	0
YGR106C	266	30.76	833.04	25624.02	0.6147	1.64	3.272257e-05	8.544350e-04	5.812871e-04	80526	30560	49966	187.8	17645901	25457653	0
YGR108W	472	10.14	99.09	1004.60	0.2035	0.96	8.642902e-06	2.816233e-04	4.658148e-04	226844	115702	111142	235.5	7946710	11464679	0
YGR109C	381	0.63	8312.70	5235.86	2.5182	9.59	1.216749e-04	1.749619e-05	1.055552e-01	87071	8219	78852	207.0	47355128	68319009	0
YGR111W	401	3.14	432.62	1360.07	0.8874	3.56	4.089472e-05	8.732695e-05	7.107900e-03	111470	24453	87017	217.0	7332795	10578987	0
YGR112W	390	1.43	22.49	32.24	0.3662	1.43	1.529906e-05	3.982137e-05	5.831373e-03	158726	65363	93363	239.4	1018985	1470085	0
YGR113W	344	3.88	232.99	903.62	0.4305	1.48	1.795862e-05	1.077301e-04	2.530220e-03	138147	55684	82463	239.7	8992860	12973954	0
YGR116W	1452	1.92	1277.77	2458.44	3.4610	50.25	1.764494e-04	5.344489e-05	5.011137e-02	290474	5667	284807	196.1	5019458	7241547	1
YGR117C	477	5.31	53.74	285.29	0.3136	1.50	1.305557e-05	1.474797e-04	1.343649e-03	191158	76596	114562	240.2	2852914	4115884	0
YGR119C	542	7.24	301.28	2182.35	0.6971	3.78	2.784262e-05	2.012129e-04	2.100277e-03	171618	35916	135702	250.4	7500350	10820718	0
YGR120C	263	2.50	112.53	281.87	0.5155	1.36	2.389742e-05	6.957783e-05	5.213177e-03	98582	41846	56736	215.7	3264010	4708972	0
YGR122W	403	1.62	220.22	355.98	0.6057	2.44	2.375094e-05	4.490142e-05	8.028661e-03	144872	42104	102768	255.0	6426942	9272117	0
YGR123C	514	2.60	3826.16	9937.47	2.8657	14.73	1.433911e-04	7.214572e-05	3.016712e-02	109697	6974	102723	199.9	18495494	26683358	0
YGR124W	573	16.27	984.24	16017.52	1.7139	9.82	1.034509e-04	4.520569e-04	3.473469e-03	104594	9666	94928	165.7	6594638	9514052	0
YGR125W	1037	0.92	1453.82	1336.12	1.0533	10.92	4.537711e-05	2.552908e-05	2.697889e-02	262749	22038	240711	232.1	22207418	32038531	0
YGR128C	714	4.64	2074.31	9622.83	0.9454	6.75	4.501775e-05	1.288624e-04	5.302490e-03	172157	22213	149944	210.0	31938575	46077624	0
YGR129W	216	2.28	294.95	672.50	0.8214	1.77	3.265078e-05	6.333381e-05	7.824926e-03	84968	30627	54341	251.6	6261599	9033578	0
YGR130C	817	1.22	2175.72	2664.12	3.9040	31.90	1.787815e-04	3.401330e-05	7.978040e-02	183998	5593	178405	218.4	8435393	12169700	1
YGR132C	288	12.53	225.54	2825.69	0.7073	2.04	3.250578e-05	3.480110e-04	1.417718e-03	93431	30764	62667	217.6	4809437	6938551	0
YGR134W	1123	0.92	770.14	711.57	0.4236	4.76	1.693102e-05	2.566505e-05	1.001298e-02	340013	59063	280950	250.2	31529315	45487186	0
YGR135W	259	20.43	47.56	971.63	0.7702	1.99	3.697468e-05	5.674580e-04	9.889926e-04	81000	27046	53954	208.3	891636	1286358	0
YGR136W	242	4.31	541.35	2333.73	2.8819	6.97	1.228898e-04	1.197488e-04	1.557640e-02	64889	8137	56752	234.5	3053425	4405161	0
YGR140W	957	0.65	2559.56	1652.17	1.0187	9.75	4.335501e-05	1.793027e-05	3.670074e-02	247927	23065	224862	235.0	40921548	59037315	0
YGR141W	468	2.52	96.43	242.96	0.4786	2.24	2.110446e-05	6.998893e-05	4.576856e-03	153515	47383	106132	226.8	3166980	4568986	0
YGR142W	411	2.03	577.04	1170.14	1.6060	6.60	7.307381e-05	5.632837e-05	1.969051e-02	104012	13685	90327	219.8	5473585	7896714	0
YGR143W	772	1.39	406.42	564.16	0.6059	4.68	2.842359e-05	3.855847e-05	1.118875e-02	199739	35182	164557	213.2	9911142	14298756	0
YGR145W	708	3.05	4195.19	12792.41	1.7813	12.61	9.223743e-05	8.470278e-05	1.652844e-02	147570	10842	136728	193.1	31526113	45482567	0
YGR146C	212	1.71	308.88	529.49	1.5941	3.38	7.319887e-05	4.761737e-05	2.333250e-02	59831	13661	46170	217.8	2924898	4219736	0
YGR147C	289	10.70	26.94	288.20	0.3166	0.92	1.166925e-05	2.971568e-04	5.960457e-04	164110	85695	78415	271.3	1600274	2308707	0
YGR149W	433	1.80	251.32	451.62	0.4108	1.78	1.919171e-05	4.991738e-05	5.835583e-03	144786	52106	92680	214.0	9076849	13095125	0
YGR150C	865	1.65	119.06	196.19	0.2102	1.82	9.072091e-06	4.577508e-05	3.008158e-03	310669	110228	200441	231.7	9096340	13123245	0
YGR152C	273	7.85	66.88	524.90	0.6574	1.79	2.710661e-05	2.179991e-04	1.887308e-03	103096	36891	66205	242.5	1710298	2467439	0
YGR153W	218	1.37	23.13	31.58	0.4028	0.88	1.495485e-05	3.792114e-05	5.985810e-03	125579	66868	58711	269.3	1072185	1546836	0
YGR154C	357	1.74	8.70	15.11	0.0081	0.03	3.541906e-07	4.821425e-05	1.115023e-04	2904576	2823338	81238	227.6	17033116	24573592	0
YGR155W	508	16.69	6493.57	108388.90	2.6287	13.35	1.688945e-04	4.636591e-04	5.528902e-03	84986	5921	79065	155.6	26649777	38447501	0
YGR156W	426	0.78	1389.10	1083.69	2.5096	10.69	1.084844e-04	2.167048e-05	7.598382e-02	107767	9218	98549	231.3	8875491	12804627	0
YGR157W	870	2.78	12433.73	34556.81	1.8114	15.76	8.689553e-05	7.720224e-05	1.708401e-02	192869	11508	181361	208.5	99181193	143088215	0
YGR158C	251	4.55	275.43	1251.90	1.2301	3.09	5.440906e-05	1.262550e-04	6.541013e-03	75128	18379	56749	226.1	3508917	5062297	0
YGR159C	415	22.35	1346.47	30096.32	1.8279	7.59	1.471217e-04	6.208881e-04	3.596547e-03	58358	6797	51561	124.2	6343752	9152100	0
YGR161C	264	3.06	77.99	238.99	0.8273	2.18	3.155286e-05	8.511872e-05	5.626469e-03	100910	31693	69217	262.2	1713311	2471786	0
YGR162W	953	6.51	11623.98	75668.42	3.0994	29.54	1.652591e-04	1.808246e-04	1.387171e-02	184786	6051	178735	187.5	48754514	70337896	0
YGR163W	342	1.90	371.16	703.89	1.2397	4.24	5.347708e-05	5.268049e-05	1.540778e-02	97983	18700	79283	231.8	4810755	6940452	0
YGR165W	346	7.16	30.17	216.12	0.4091	1.42	1.803231e-05	1.989766e-04	1.375535e-03	133946	55456	78490	226.8	1159752	1673169	0
YGR166W	561	1.03	457.87	469.47	0.5904	3.31	2.632720e-05	2.848158e-05	1.403017e-02	163793	37984	125809	224.3	12054947	17391612	0
YGR167W	234	6.01	2812.43	16906.75	4.5055	10.54	2.168057e-04	1.669844e-04	1.970685e-02	53240	4612	48628	207.8	8991588	12972120	0
YGR168C	377	3.34	39.65	132.58	0.0832	0.31	3.333112e-06	9.287636e-05	5.447122e-04	394130	300020	94110	249.6	8246134	11896657	0
YGR169C	405	1.06	126.50	134.28	0.4531	1.83	1.878318e-05	2.948517e-05	9.669138e-03	150932	53239	97693	241.2	4668293	6734923	0
YGR169C-A	93	9.11	NA	NA	2.0102	1.87	8.777758e-05	2.530485e-04	5.265046e-03	32690	11392	21298	229.0	NA	NA	0
YGR170W	1139	0.99	286.80	285.20	0.4057	4.62	1.744949e-05	2.762265e-05	9.588258e-03	322104	57308	264796	232.5	11392729	16436233	0
YGR171C	576	0.96	291.69	280.61	0.4416	2.54	1.959803e-05	2.672272e-05	1.113151e-02	180826	51026	129800	225.3	10316495	14883556	0
YGR172C	249	3.99	645.36	2574.38	2.0867	5.20	9.902804e-05	1.108070e-04	1.356480e-02	62566	10098	52468	210.7	4517215	6516964	0
YGR173W	369	6.75	813.04	5490.64	1.0823	3.99	5.244305e-05	1.875891e-04	4.243289e-03	95218	19068	76150	206.4	10746094	15503337	0
YGR174C	171	1.29	35.89	46.40	1.0619	1.82	3.708475e-05	3.590704e-05	1.567610e-02	75931	26965	48966	286.4	670881	967876	0
YGR175C	497	12.42	2681.01	33287.38	2.0825	10.35	1.444439e-04	3.448878e-04	6.356876e-03	78576	6923	71653	144.2	12865465	18560942	0
YGR177C	536	1.80	1640.29	2955.19	1.0085	5.41	4.708954e-05	5.004522e-05	1.428184e-02	136030	21236	114794	214.2	24144685	34833418	0
YGR178C	723	4.47	1563.87	6987.66	1.5939	11.52	7.477064e-05	1.241163e-04	9.143755e-03	167498	13374	154124	213.2	14497564	20915564	0
YGR179C	407	2.50	184.04	460.34	0.4759	1.94	1.907591e-05	6.948131e-05	4.167154e-03	153951	52422	101529	249.5	6687290	9647721	0
YGR180C	346	18.54	9031.55	167448.40	2.8860	9.99	2.057632e-04	5.150106e-04	6.064206e-03	53390	4860	48530	140.3	30424269	43892941	0
YGR181W	106	4.24	116.76	494.49	3.1262	3.31	1.717522e-04	1.176396e-04	2.216006e-02	25116	5822	19294	182.0	471217	679823	0
YGR183C	67	12.15	5.74	69.69	0.5523	0.37	3.185254e-05	3.373951e-04	1.432939e-03	43013	31395	11618	173.4	124854	180127	0
YGR184C	1951	0.59	2326.26	1366.57	2.1570	42.08	9.289479e-05	1.631815e-05	8.640577e-02	463782	10765	453017	232.2	17357728	25041908	0
YGR185C	395	7.45	8681.16	64684.64	3.1019	12.25	1.841881e-04	2.069765e-04	1.350712e-02	71951	5429	66522	168.4	32669435	47132032	0
YGR186W	736	2.41	845.70	2041.02	1.6308	12.00	7.085140e-05	6.703939e-05	1.604134e-02	183517	14114	169403	230.2	8273534	11936187	0
YGR187C	395	6.63	655.12	4343.37	1.2301	4.86	5.957649e-05	1.841645e-04	4.910111e-03	98340	16785	81555	206.5	7622003	10996227	0
YGR188C	1022	0.64	348.55	224.19	0.3039	3.11	1.249368e-05	1.786696e-05	1.061358e-02	328634	80040	248594	243.2	19337367	27897924	0
YGR189C	508	5.45	7307.94	39851.05	2.5511	12.96	1.302678e-04	1.514754e-04	1.305321e-02	107159	7676	99483	195.8	38885132	56099387	0
YGR191W	604	2.90	376.65	1091.01	1.5672	9.47	8.206854e-05	8.046066e-05	1.548158e-02	127526	12185	115341	191.0	3181198	4589498	0
YGR193C	411	2.05	1762.31	3607.58	3.0749	12.64	1.438530e-04	5.686314e-05	3.839815e-02	94804	6952	87852	213.8	8491606	12250798	0
YGR194C	601	0.96	NA	NA	0.3630	2.18	1.601807e-05	2.671008e-05	9.102430e-03	198616	62429	136187	226.6	NA	NA	0
YGR195W	247	3.18	66.76	212.20	1.9402	4.79	8.054288e-05	8.829470e-05	1.384570e-02	71915	12416	59499	240.9	574509	828842	0
YGR196C	818	1.69	367.13	621.95	0.8037	6.57	3.354610e-05	4.705853e-05	1.081997e-02	225783	29810	195973	239.6	7585799	10943995	0
YGR197C	548	0.90	116.64	105.02	0.4555	2.50	1.971405e-05	2.501035e-05	1.196405e-02	177341	50725	126616	231.1	4100987	5916474	0
YGR198W	818	2.22	798.80	1773.40	0.4868	3.98	2.057036e-05	6.166904e-05	5.062873e-03	242183	48614	193569	236.6	26916575	38832410	0
YGR199W	760	2.55	472.07	1203.36	0.6213	4.72	2.575958e-05	7.080884e-05	5.521710e-03	222121	38821	183300	241.2	12702617	18326003	0
YGR200C	789	5.40	500.80	2705.69	0.6221	4.91	2.901792e-05	1.500773e-04	2.934767e-03	203616	34461	169155	214.4	11962436	17258147	0
YGR201C	226	1.96	15.51	30.36	0.0903	0.20	3.636753e-06	5.438857e-05	1.014912e-03	331081	274971	56110	248.3	2955217	4263477	0
YGR202C	425	3.52	134.88	474.63	0.6779	2.88	2.842311e-05	9.774613e-05	4.413613e-03	136550	35183	101367	238.5	3289339	4745513	0
YGR204W	947	4.29	11679.96	50141.29	4.2198	39.96	2.344471e-04	1.192481e-04	2.984116e-02	174717	4265	170452	180.0	34532035	49819195	1
YGR205W	291	1.00	959.34	955.81	2.3600	6.87	1.052590e-04	2.767530e-05	5.772836e-02	74744	9500	65244	224.2	6317435	9114132	0
YGR206W	102	4.22	29.29	123.61	0.8934	0.91	4.166518e-05	1.172197e-04	5.395044e-03	45873	24001	21872	214.4	487318	703052	0
YGR207C	262	9.04	44.70	404.18	1.1722	3.07	5.496031e-05	2.511545e-04	3.321471e-03	74075	18195	55880	213.3	563775	813355	0
YGR208W	310	13.03	56.22	732.40	0.5899	1.83	2.962111e-05	3.618680e-04	1.242434e-03	95496	33760	61736	199.1	1315585	1897988	0
YGR209C	105	39.75	71.41	2838.53	2.3369	2.45	1.724344e-04	1.104194e-03	2.370286e-03	20029	5799	14230	135.5	287043	414115	0
YGR210C	412	3.53	166.33	587.75	1.2898	5.31	5.330836e-05	9.815801e-05	8.243124e-03	118446	18759	99687	242.0	2162684	3120093	0
YGR211W	487	5.76	493.68	2842.78	2.1852	10.64	1.071737e-04	1.599544e-04	1.016985e-02	108627	9331	99296	203.9	3192874	4606343	0
YGR212W	469	0.81	254.77	206.35	0.3813	1.79	1.714262e-05	2.249874e-05	1.156489e-02	162646	58334	104312	222.4	10301336	14861686	0
YGR214W	253	101.51	5469.70	555233.50	1.6115	4.08	1.343385e-04	2.819746e-03	7.231238e-04	37794	7444	30350	120.0	28222038	40715795	0
YGR215W	111	5.91	105.76	625.50	1.3161	1.46	6.385532e-05	1.642868e-04	5.899521e-03	38538	15660	22878	206.1	1148030	1656257	0
YGR216C	610	2.69	406.55	1093.93	0.2069	1.26	8.551915e-06	7.474328e-05	1.736655e-03	264519	116933	147586	241.9	32951582	47539083	0
YGR217W	2040	0.35	299.82	103.63	1.0200	20.81	4.167893e-05	9.601145e-06	6.588944e-02	523216	23993	499223	244.7	4986267	7193662	0
YGR218W	1085	2.49	4269.27	10616.88	2.4063	26.11	1.203402e-04	6.907812e-05	2.644190e-02	225262	8310	216952	200.0	24590574	35476699	0
YGR220C	270	4.06	28.39	115.26	0.7107	1.92	3.335240e-05	1.127833e-04	4.488535e-03	87517	29983	57534	213.1	589951	851120	0
YGR222W	294	5.09	37.32	190.06	0.1968	0.58	7.295941e-06	1.414502e-04	7.828888e-04	216375	137063	79312	269.8	3545969	5115751	0
YGR223C	449	1.58	55.24	87.30	0.4082	1.83	1.599034e-05	4.389827e-05	5.528823e-03	177167	62538	114629	255.3	2394549	3454604	0
YGR227W	526	1.07	11799.08	12606.08	1.8041	9.49	7.641702e-05	2.967765e-05	3.908255e-02	137265	13086	124179	236.1	107024563	154403807	0
YGR229C	506	7.49	173.87	1302.68	0.8997	4.55	4.259823e-05	2.081233e-04	3.106656e-03	130351	23475	106876	211.2	2829092	4081516	0
YGR231C	311	6.36	250.34	1591.43	1.0812	3.36	4.848691e-05	1.765863e-04	4.167636e-03	89972	20624	69348	223.0	3578736	5163024	0
YGR232W	229	3.23	196.54	635.26	1.6329	3.74	7.899696e-05	8.978304e-05	1.335483e-02	59994	12659	47335	206.7	1724516	2487951	0
YGR233C	1179	1.32	219.16	289.07	1.0534	12.42	4.688609e-05	3.663890e-05	1.942334e-02	286214	21328	264886	224.7	3240000	4674332	0
YGR234W	400	25.38	3437.97	87270.78	1.6114	6.45	9.245532e-05	7.051211e-04	1.990171e-03	80530	10816	69714	174.3	25774854	37185255	0
YGR235C	234	6.99	46.49	325.03	0.6625	1.55	3.030637e-05	1.941898e-04	2.368808e-03	84149	32996	51153	218.6	1063381	1534134	0
YGR237C	786	0.66	496.50	330.13	1.3570	10.67	5.659279e-05	1.846977e-05	4.650739e-02	206138	17670	188468	239.8	6081144	8773236	0
YGR238C	883	0.27	853.57	232.21	1.0811	9.55	4.565982e-05	7.556814e-06	9.171022e-02	230976	21901	209075	236.8	12957740	18694068	0
YGR239C	289	1.26	27.93	35.15	0.7003	2.02	2.700751e-05	3.495962e-05	1.172574e-02	111963	37027	74936	259.3	716736	1034031	0
YGR240C	988	5.55	41866.78	232239.20	7.9318	78.37	5.866367e-04	1.540861e-04	5.778673e-02	135290	1705	133585	135.2	49468143	71367445	1
YGR241C	569	0.93	1409.06	1313.39	1.7044	9.70	7.179252e-05	2.589171e-05	4.208630e-02	149015	13929	135086	237.4	13604328	19626896	0
YGR244C	428	1.90	1329.90	2524.29	2.0103	8.60	9.699380e-05	5.272512e-05	2.792214e-02	99017	10310	88707	207.3	9503859	13711170	0
YGR245C	768	4.29	1541.68	6607.12	1.1396	8.75	5.802344e-05	1.190460e-04	7.397943e-03	168066	17234	150832	196.4	18416919	26569998	0
YGR246C	597	2.57	166.77	429.01	0.6406	3.82	2.952689e-05	7.145782e-05	6.271772e-03	163397	33867	129530	217.0	3914882	5647981	0
YGR247W	240	3.08	8.12	25.06	0.3711	0.89	1.332299e-05	8.567943e-05	2.360193e-03	141901	75058	66843	278.5	422678	609796	0
YGR250C	782	1.26	418.14	527.85	0.8449	6.61	3.736634e-05	3.506559e-05	1.617416e-02	203580	26762	176818	226.1	7756603	11190413	0
YGR251W	197	4.58	27.66	126.80	0.9346	1.84	3.668403e-05	1.273347e-04	4.372730e-03	77452	27260	50192	254.8	522675	754060	0
YGR252W	440	2.55	141.27	359.92	0.5346	2.35	2.126176e-05	7.077257e-05	4.559914e-03	157667	47033	110634	251.4	4605395	6644180	0
YGR253C	261	16.20	19.63	318.01	1.4053	3.67	6.418300e-05	4.501039e-04	2.164360e-03	72726	15580	57146	219.0	211951	305781	0
YGR255C	480	1.64	397.80	651.51	0.6035	2.90	2.560590e-05	4.549444e-05	8.542873e-03	152189	39054	113135	235.7	10768269	15535328	0
YGR257C	367	3.71	41.70	154.90	0.1722	0.63	6.863311e-06	1.031864e-04	1.009563e-03	237771	145702	92069	250.9	4211294	6075613	0
YGR258C	1032	0.68	178.13	120.30	0.4443	4.58	1.806703e-05	1.875985e-05	1.461772e-02	309123	55349	253774	245.9	6834037	9859431	0
YGR260W	535	6.80	177.02	1202.98	0.5852	3.13	2.767488e-05	1.887734e-04	2.225191e-03	149258	36134	113124	211.4	4433602	6396336	0
YGR261C	810	2.81	1434.79	4035.02	0.7345	5.95	3.227058e-05	7.811866e-05	6.270098e-03	215343	30988	184355	227.6	30818181	44461237	0
YGR262C	262	5.91	388.11	2295.15	0.4287	1.12	1.922993e-05	1.642701e-04	1.776812e-03	110412	52002	58410	222.9	13989343	20182355	0
YGR263C	425	1.63	144.72	235.31	0.3252	1.38	1.509776e-05	4.516666e-05	5.073608e-03	157784	66235	91549	215.4	6644119	9585437	0
YGR264C	752	12.80	1557.69	19939.04	1.3407	10.08	8.028636e-05	3.555652e-04	3.427243e-03	138030	12455	125575	167.0	13448260	19401738	0
YGR266W	702	1.82	2069.55	3765.83	0.9853	6.92	4.604898e-05	5.054547e-05	1.382802e-02	171916	21716	150200	214.0	31151644	44942323	0
YGR267C	244	12.65	66.07	836.14	0.7505	1.83	3.675316e-05	3.515111e-04	1.587004e-03	77035	27209	49826	204.2	1246143	1797804	0
YGR270W	1380	0.80	452.11	361.59	1.4344	19.80	6.273729e-05	2.221635e-05	4.286229e-02	331463	15939	315524	228.6	4995118	7206432	0
YGR271C-A	234	13.00	NA	NA	0.5762	1.35	2.527794e-05	3.611742e-04	1.062300e-03	92896	39560	53336	227.9	NA	NA	0
YGR271W	1968	0.42	125.48	52.87	1.4997	29.51	6.855496e-05	1.170428e-05	8.890302e-02	445101	14587	430514	218.8	1268741	1830406	0
YGR274C	1067	1.57	319.67	503.05	0.4789	5.11	2.226633e-05	4.371272e-05	7.731489e-03	274389	44911	229478	215.1	9951348	14356760	0
YGR275W	158	3.91	233.81	914.80	2.6983	4.26	9.837413e-05	1.086847e-04	1.373836e-02	53503	10165	43338	274.3	1647400	2376696	0
YGR276C	554	4.50	282.40	1269.69	0.4471	2.48	1.900216e-05	1.248895e-04	2.309401e-03	182987	52626	130361	235.3	10301289	14861618	0
YGR277C	306	5.25	59.51	312.70	0.4007	1.23	1.483150e-05	1.459652e-04	1.542262e-03	150090	67424	82666	270.2	2781118	4012305	0
YGR278W	578	1.34	112.03	150.37	0.4700	2.72	1.935787e-05	3.728250e-05	7.880883e-03	191983	51659	140324	242.8	4011536	5787423	0
YGR280C	272	3.15	787.59	2479.95	2.4083	6.55	1.001858e-04	8.746567e-05	1.738564e-02	75366	9981	65385	240.4	5449057	7861327	0
YGR281W	1478	0.94	3344.22	3154.62	1.0997	16.25	5.346576e-05	2.620290e-05	3.097054e-02	322712	18704	304008	205.7	43355597	62548905	0
YGR282C	314	18.76	705.46	13231.00	2.7189	8.54	2.083621e-04	5.209771e-04	6.070472e-03	45772	4799	40973	130.5	2346811	3385732	0
YGR283C	342	6.59	59.45	391.89	0.2570	0.88	1.151881e-05	1.830967e-04	9.548813e-04	163118	86815	76303	223.1	3577653	5161462	0
YGR284C	311	8.69	487.54	4235.81	1.2255	3.81	6.914179e-05	2.413346e-04	4.348539e-03	69585	14463	55122	177.2	4887636	7051368	0
YGR285C	434	11.93	15481.26	184696.60	5.6794	24.65	4.518753e-04	3.313982e-04	2.069621e-02	56760	2213	54547	125.7	23747242	34260028	1
YGR286C	376	6.22	302.10	1879.36	0.4633	1.74	2.290126e-05	1.728036e-04	2.011541e-03	119737	43666	76071	202.3	9143655	13191505	0
YGR288W	474	0.76	20.05	15.29	0.2073	0.98	7.764764e-06	2.117957e-05	5.564594e-03	255324	128787	126537	267.0	1789768	2582090	0
YHL002W	453	3.58	178.74	639.06	0.8326	3.77	3.469385e-05	9.931560e-05	5.302215e-03	137533	28824	108709	240.0	3571015	5151885	0
YHL003C	412	15.35	156.25	2398.62	0.3925	1.62	1.999967e-05	4.264185e-04	7.118837e-04	130849	50001	80848	196.2	5415348	7812696	0
YHL004W	395	1.53	2328.60	3560.32	1.8110	7.15	8.080596e-05	4.247093e-05	2.887845e-02	100903	12375	88528	224.1	19974539	28817168	0
YHL007C	940	1.18	3273.89	3861.59	2.1126	19.86	9.035745e-05	3.276426e-05	4.185872e-02	230843	11067	219776	233.8	25114520	36232593	0
YHL008C	628	0.67	435.73	291.13	0.6904	4.34	2.835887e-05	1.855936e-05	2.319254e-02	188141	35262	152879	243.4	10650146	15364914	0
YHL009C	331	0.98	599.21	587.05	1.6017	5.30	7.382952e-05	2.721385e-05	4.117773e-02	85355	13545	71810	216.9	5625698	8116167	0
YHL010C	586	0.49	134.91	65.61	0.9113	5.34	3.986815e-05	1.350888e-05	4.479495e-02	159029	25083	133946	228.6	2345540	3383898	0
YHL011C	321	12.48	435.56	5437.24	1.0818	3.47	6.077217e-05	3.467557e-04	2.660134e-03	73598	16455	57143	178.0	4967906	7167173	0
YHL013C	308	6.54	345.91	2261.78	0.7737	2.38	3.389230e-05	1.816309e-04	2.832263e-03	99818	29505	70313	228.3	7074282	10206032	0
YHL014C	406	2.09	NA	NA	0.2235	0.91	9.541013e-06	5.810361e-05	2.492377e-03	199906	104811	95095	234.2	NA	NA	0
YHL015W	122	384.24	1829.21	702861.90	1.2491	1.52	1.195369e-04	1.067341e-02	1.699892e-04	21114	8366	12748	104.5	10606881	15302494	0
YHL016C	736	0.87	18.27	15.85	0.0547	0.40	2.661393e-06	2.410624e-05	1.675721e-03	527110	375743	151367	205.7	4757555	6863702	0
YHL017W	533	3.18	280.12	891.60	0.5270	2.81	2.240219e-05	8.841517e-05	3.845794e-03	170012	44638	125374	235.2	8667118	12504008	0
YHL019C	606	1.20	116.90	140.49	0.3840	2.33	1.543371e-05	3.338455e-05	7.016930e-03	215573	64793	150780	248.8	5249958	7574089	0
YHL020C	405	5.47	14.64	80.09	0.3156	1.28	1.000582e-05	1.519484e-04	9.994914e-04	227689	99942	127747	315.4	1014277	1463293	0
YHL021C	466	1.81	148.31	268.65	1.2720	5.93	5.879238e-05	5.031871e-05	1.773429e-02	117832	17009	100823	216.4	1748480	2522523	0
YHL023C	1147	0.50	139.11	70.12	0.8465	9.71	3.751441e-05	1.400276e-05	4.066369e-02	285469	26656	258813	225.6	2570249	3708086	0
YHL025W	333	10.59	7.37	78.03	0.1770	0.59	6.044074e-06	2.942588e-04	3.117616e-04	262955	165451	97504	292.8	844745	1218709	0
YHL027W	626	2.40	334.85	804.59	0.8998	5.63	3.856057e-05	6.674590e-05	8.768819e-03	172007	25933	146074	233.3	6019093	8683716	0
YHL028W	606	0.52	185.00	96.67	0.6151	3.73	1.998443e-05	1.451499e-05	2.089765e-02	236560	50039	186521	307.8	6416443	9256970	0
YHL029C	680	1.28	437.77	558.99	0.6385	4.34	2.912751e-05	3.546889e-05	1.246459e-02	183386	34332	149054	219.2	10417716	15029587	0
YHL030W	1869	0.54	NA	NA	3.1158	58.23	1.365394e-04	1.503218e-05	1.378664e-01	433826	7324	426502	228.2	NA	NA	0
YHL031C	224	1.40	297.99	416.96	2.4379	5.46	8.868349e-05	3.886823e-05	3.463142e-02	72854	11276	61578	274.9	2329062	3360126	0
YHL032C	710	0.59	23.98	14.17	0.1666	1.18	7.602265e-06	1.641785e-05	7.028279e-03	287151	131540	155611	219.2	2186082	3153850	0
YHL035C	1593	0.34	NA	NA	0.2091	3.33	9.463835e-06	9.577512e-06	1.499812e-02	457695	105665	352030	221.0	NA	NA	0
YHL038C	631	1.05	491.10	513.46	0.5905	3.73	2.469448e-05	2.904274e-05	1.290579e-02	191374	40495	150879	239.1	13784642	19887034	0
YHL039W	586	2.26	1139.51	2580.96	1.1288	6.62	5.047697e-05	6.291622e-05	1.217736e-02	150861	19811	131050	223.6	15647618	22574741	0
YHL040C	628	1.11	433.22	478.78	0.5829	3.66	3.139541e-05	3.069882e-05	1.552268e-02	148444	31852	116592	185.7	9564685	13798924	0
YHL047C	638	1.65	147.12	242.20	0.2996	1.91	1.256310e-05	4.572935e-05	4.169884e-03	231730	79598	152132	238.5	8117278	11710757	0
YHR001W	438	5.15	354.41	1824.85	0.6489	2.84	2.834953e-05	1.430269e-04	3.008503e-03	135522	35274	100248	228.9	8665376	12501495	0
YHR001W-A	78	2.37	183.56	435.76	2.4275	1.89	1.222052e-04	6.594182e-05	2.812879e-02	23677	8183	15494	198.6	1041160	1502076	0
YHR002W	358	1.98	42.67	84.55	0.2183	0.78	8.327438e-06	5.503612e-05	2.296603e-03	213922	120085	93837	262.1	3551995	5124445	0
YHR003C	430	5.63	57.03	321.11	0.3486	1.50	1.391072e-05	1.564183e-04	1.349846e-03	179638	71887	107751	250.6	2841473	4099380	0
YHR004C	447	2.56	42.03	107.39	0.2492	1.11	1.028610e-05	7.097724e-05	2.199652e-03	205531	97219	108312	242.3	2832105	4085863	0
YHR005C	473	10.24	143.16	1465.92	0.3423	1.62	1.497523e-05	2.844369e-04	7.991163e-04	174908	66777	108131	228.6	6626323	9559763	0
YHR005C-A	94	20.93	NA	NA	1.2439	1.17	6.837477e-05	5.813669e-04	1.785122e-03	31726	14625	17101	181.9	NA	NA	0
YHR006W	542	3.33	352.29	1173.05	0.5590	3.03	2.309791e-05	9.249306e-05	3.790407e-03	174466	43294	131172	242.0	10571995	15252164	0
YHR007C	531	14.46	2262.34	32722.76	1.3220	7.02	9.792325e-05	4.017805e-04	3.699298e-03	81898	10212	71686	135.0	16013942	23103235	0
YHR008C	234	3.60	648.08	2334.63	3.6141	8.46	1.984095e-04	1.000656e-04	3.009540e-02	47664	5040	42624	182.2	2264092	3266395	0
YHR009C	524	3.96	232.66	920.75	0.4793	2.51	2.221057e-05	1.099323e-04	3.066597e-03	158092	45024	113068	215.8	7260717	10475000	0
YHR010W	137	327.37	1494.01	489089.30	1.3033	1.79	1.243857e-04	9.093523e-03	2.076159e-04	22395	8040	14355	104.8	8325463	12011104	0
YHR011W	447	0.66	69.30	45.80	1.0481	4.69	3.932332e-05	1.835897e-05	3.251054e-02	144572	25430	119142	266.5	1221473	1762214	0
YHR012W	283	6.79	112.51	764.13	0.5769	1.63	2.536501e-05	1.886573e-04	2.040721e-03	103784	39424	64360	227.4	3074563	4435657	0
YHR013C	239	2.03	2251.23	4565.82	4.8323	11.55	2.293898e-04	5.633738e-05	6.180162e-02	54706	4359	50347	210.7	6802541	9813992	1
YHR015W	660	0.47	344.34	162.47	0.3528	2.33	1.569549e-05	1.310645e-05	1.817658e-02	212079	63713	148366	224.8	15206956	21938999	0
YHR016C	469	2.80	167.84	469.87	0.6695	3.14	3.251585e-05	7.776317e-05	6.346635e-03	127318	30754	96564	205.9	3577935	5161870	0
YHR017W	386	4.09	57.12	233.75	0.2498	0.96	1.034610e-05	1.136779e-04	1.381411e-03	189840	96655	93185	241.4	3826750	5520833	0
YHR018C	464	7.80	194.99	1520.92	0.6182	2.87	3.294559e-05	2.166700e-04	2.307921e-03	117420	30353	87067	187.6	4102352	5918443	0
YHR019C	555	10.84	15572.21	168795.00	3.5864	19.90	2.390084e-04	3.010972e-04	1.204838e-02	87463	4184	83279	150.1	45160901	65153409	0
YHR020W	689	11.26	5575.33	62765.28	2.3141	15.94	1.496351e-04	3.127134e-04	7.262888e-03	113237	6683	106554	154.7	25826312	37259492	0
YHR021C	83	248.93	906.58	225672.40	1.5821	1.31	1.436074e-04	6.914618e-03	3.152325e-04	16107	6963	9144	110.2	4375789	6312929	0
YHR022C	257	1.60	13.47	21.54	0.0851	0.22	3.650115e-06	4.442754e-05	1.247029e-03	333848	273964	59884	233.0	2557538	3689747	0
YHR023W	1929	0.77	NA	NA	1.7205	33.19	7.751741e-05	2.148581e-05	5.476081e-02	441038	12900	428138	221.9	NA	NA	0
YHR024C	483	2.69	101.77	274.05	0.7872	3.80	3.443489e-05	7.479748e-05	6.987697e-03	139458	29040	110418	228.6	2048610	2955520	0
YHR025W	358	3.45	13757.21	47421.36	3.5291	12.63	1.938977e-04	9.575049e-05	3.073647e-02	70316	5157	65159	182.0	49179405	70950884	0
YHR026W	214	12.24	456.92	5594.82	1.6353	3.50	8.608174e-05	3.401297e-04	3.841393e-03	52271	11617	40654	190.0	3679203	5307968	0
YHR027C	994	4.53	1825.55	8276.34	2.1633	21.50	1.098777e-04	1.259338e-04	1.324309e-02	204805	9101	195704	196.9	11516218	16614391	0
YHR028C	819	2.40	494.35	1186.99	0.8178	6.70	3.803729e-05	6.669688e-05	8.656182e-03	202371	26290	176081	215.0	9008537	12996572	0
YHR029C	295	2.88	77.12	221.87	1.2769	3.77	5.692947e-05	7.991710e-05	1.081234e-02	83735	17566	66169	224.3	938950	1354619	0
YHR030C	485	3.51	243.11	854.26	0.6916	3.35	2.851214e-05	9.760686e-05	4.433756e-03	152718	35073	117645	242.6	5910199	8526614	0
YHR031C	724	1.26	45.37	57.22	0.3391	2.45	1.433142e-05	3.503679e-05	6.208510e-03	241074	69777	171297	236.6	2194274	3165668	0
YHR032W	582	3.43	53.50	183.63	0.6376	3.71	2.548733e-05	9.533708e-05	4.057746e-03	184823	39235	145588	250.2	1455034	2099170	0
YHR034C	345	1.51	683.54	1034.34	0.7653	2.64	2.987643e-05	4.203333e-05	1.078840e-02	121848	33471	88377	256.2	15858486	22878960	0
YHR036W	472	2.17	142.14	309.03	0.5597	2.64	2.463130e-05	6.039219e-05	6.190546e-03	147850	40599	107251	227.2	3999955	5770715	0
YHR037W	576	1.09	3046.86	3321.95	3.2447	18.69	1.615690e-04	3.028573e-05	8.097338e-02	121863	6189	115674	200.8	13071343	18857961	0
YHR038W	231	1.22	153.47	187.25	2.1086	4.87	9.580720e-05	3.389272e-05	4.290561e-02	61279	10438	50841	220.1	1110319	1601852	0
YHR039C	645	2.24	NA	NA	1.2732	8.21	6.880803e-05	6.216776e-05	1.679950e-02	133881	14533	119348	185.0	NA	NA	0
YHR039C-A	115	14.71	NA	NA	5.6371	6.48	3.569557e-04	4.087435e-04	1.325519e-02	20962	2801	18161	157.9	NA	NA	0
YHR040W	367	2.64	100.92	266.13	0.4387	1.61	1.499359e-05	7.324834e-05	3.106921e-03	174066	66695	107371	292.6	4665656	6731119	0
YHR041C	211	2.21	35.60	78.78	0.8129	1.72	2.861819e-05	6.146887e-05	7.066580e-03	94879	34943	59936	284.1	862258	1243975	0
YHR042W	692	1.83	8150.95	14921.54	3.4023	23.54	1.795139e-04	5.085139e-05	5.358184e-02	136725	5571	131154	189.5	31472820	45405681	0
YHR045W	561	4.85	112.51	545.58	0.2515	1.41	1.090584e-05	1.346995e-04	1.228896e-03	221074	91694	129380	230.6	7150881	10316540	0
YHR046C	296	4.48	56.65	253.72	0.6366	1.88	2.856926e-05	1.244186e-04	3.485267e-03	100962	35003	65959	222.8	1374340	1982754	0
YHR047C	857	3.12	NA	NA	1.5013	12.87	7.866099e-05	8.658607e-05	1.378903e-02	176274	12713	163561	190.9	NA	NA	0
YHR048W	515	0.95	37.03	35.10	0.1842	0.95	7.391641e-06	2.632623e-05	4.261618e-03	263614	135288	128326	249.2	3472760	5010134	0
YHR049W	244	10.85	341.66	3707.47	1.1148	2.72	7.937205e-05	3.014237e-04	3.996801e-03	46869	12599	34270	140.5	2983700	4304569	0
YHR050W	550	2.01	146.94	294.65	0.7789	4.28	3.217351e-05	5.570236e-05	8.766922e-03	164227	31081	133146	242.1	3165662	4567084	0
YHR050W-A	57	6.55	NA	NA	0.2006	0.11	7.972511e-06	1.819690e-04	6.649975e-04	139775	125431	14344	251.6	NA	NA	0
YHR051W	149	12.02	188.54	2266.33	1.2047	1.79	6.158195e-05	3.338936e-04	2.799417e-03	45386	16239	29147	195.6	2122195	3061681	0
YHR052W	377	16.24	1844.59	29960.01	0.8205	3.09	4.119476e-05	4.511695e-04	1.385877e-03	99366	24275	75091	199.2	31037242	44777274	0
YHR057C	206	4.49	34.41	154.38	0.6971	1.44	2.879034e-05	1.246301e-04	3.506277e-03	84610	34734	49876	242.1	828408	1195140	0
YHR058C	296	3.57	38.28	136.68	0.4961	1.47	2.034418e-05	9.918864e-05	3.113153e-03	121341	49154	72187	243.9	1304098	1881415	0
YHR059W	131	3.15	29.19	91.95	1.3555	1.78	5.870606e-05	8.750040e-05	1.018346e-02	47282	17034	30248	230.9	344668	497251	0
YHR060W	182	4.73	NA	NA	0.8936	1.63	3.471502e-05	1.313635e-04	4.011114e-03	75655	28806	46849	257.4	NA	NA	0
YHR061C	315	0.55	630.60	348.31	3.7317	11.75	1.507346e-04	1.534271e-05	1.491191e-01	84617	6634	77983	247.6	2899805	4183534	0
YHR062C	294	2.71	247.60	670.36	0.9788	2.88	3.611656e-05	7.520770e-05	7.288974e-03	107364	27688	79676	271.0	4751859	6855483	0
YHR063C	380	7.61	629.56	4788.44	0.7154	2.72	3.636517e-05	2.112769e-04	2.612498e-03	102253	27499	74754	196.7	11999958	17312280	0
YHR064C	539	19.91	2623.93	52251.30	2.4150	13.02	1.755797e-04	5.531482e-04	4.817870e-03	79830	5695	74135	137.5	10358678	14944414	0
YHR065C	502	5.19	940.69	4884.43	1.1764	5.91	5.956465e-05	1.442325e-04	6.268271e-03	115937	16788	99149	197.5	10946746	15792817	0
YHR067W	281	1.93	4.01	7.74	0.1564	0.44	6.193696e-06	5.366836e-05	1.751676e-03	232404	161454	70950	252.5	448525	647085	0
YHR068W	388	10.48	10129.93	106170.10	2.0289	7.87	1.389106e-04	2.911342e-04	7.242099e-03	63869	7199	56670	146.1	50547154	72924129	0
YHR069C	360	10.39	111.26	1156.41	0.2990	1.08	1.291574e-05	2.887105e-04	6.790145e-04	160762	77425	83337	231.5	5971072	8614436	0
YHR070W	500	1.67	427.99	713.60	1.1023	5.51	4.979027e-05	4.631534e-05	1.631706e-02	130777	20084	110693	221.4	5958126	8595758	0
YHR071W	230	1.69	407.62	690.91	0.6277	1.44	2.758801e-05	4.708293e-05	8.893634e-03	88582	36248	52334	227.5	10241404	14775222	0
YHR072W	732	4.14	621.98	2572.31	0.2953	2.16	1.379277e-05	1.148797e-04	1.822344e-03	229224	72502	156722	214.1	31257337	45094806	0
YHR072W-A	59	62.12	72.43	4498.96	1.4731	0.87	9.772107e-05	1.725488e-03	8.596043e-04	19127	10233	8894	150.7	513730	741155	0
YHR073W	997	2.10	182.68	383.10	0.4801	4.79	1.967296e-05	5.825398e-05	5.125856e-03	294148	50831	243317	244.0	6436310	9285633	0
YHR074W	715	2.40	3667.45	8812.99	1.1336	8.11	5.392312e-05	6.675074e-05	1.226143e-02	168861	18545	150316	210.2	47142753	68012616	0
YHR075C	401	0.83	1438.94	1192.43	0.5411	2.17	2.352043e-05	2.301922e-05	1.550876e-02	134760	42516	92244	230.0	42405442	61178121	0
YHR076W	344	5.12	237.44	1216.17	0.6633	2.28	3.128457e-05	1.422804e-04	3.337394e-03	104896	31965	72931	212.0	5260692	7589575	0
YHR077C	1090	1.61	1061.75	1709.82	0.7255	7.91	3.273982e-05	4.473268e-05	1.110897e-02	272096	30544	241552	221.6	22478736	32429961	0
YHR078W	553	2.14	322.59	689.56	0.2408	1.33	9.361234e-06	5.937662e-05	2.392985e-03	249089	106824	142265	257.3	23886220	34460531	0
YHR079C	1116	0.64	487.98	311.69	0.6306	7.04	2.571272e-05	1.774296e-05	2.199603e-02	312569	38891	273678	245.2	13154579	18978046	0
YHR080C	1346	0.60	63.01	37.82	0.1731	2.33	7.088490e-06	1.667430e-05	6.452507e-03	469720	141074	328646	244.2	6161461	8889110	0
YHR081W	185	8.20	201.24	1649.29	0.7972	1.47	2.998148e-05	2.276537e-04	1.998944e-03	82542	33354	49188	265.9	4652568	6712237	0
YHR082C	1030	1.00	NA	NA	1.6263	16.75	7.704093e-05	2.790966e-05	4.189761e-02	230413	12980	217433	211.1	NA	NA	0
YHR083W	330	1.53	254.22	389.95	0.9274	3.06	3.663558e-05	4.260855e-05	1.305054e-02	110837	27296	83541	253.2	4809861	6939162	0
YHR084W	689	1.06	3671.23	3909.37	2.0421	14.07	9.116964e-05	2.957959e-05	4.678217e-02	165299	10969	154330	224.0	27911738	40268127	0
YHR085W	335	8.52	312.22	2658.70	0.3186	1.07	1.300248e-05	2.365404e-04	8.343405e-04	159002	76908	82094	245.1	16644099	24012360	0
YHR086W	524	0.91	157.95	143.15	1.8404	9.64	8.138036e-05	2.517535e-05	4.906439e-02	130787	12288	118499	226.1	1345339	1940914	0
YHR088W	296	6.79	1008.14	6840.65	1.2184	3.61	5.480122e-05	1.884831e-04	4.413063e-03	84060	18248	65812	222.3	12751391	18396369	0
YHR089C	206	21.96	505.08	11091.73	1.3248	2.73	8.299827e-05	6.100128e-04	2.065154e-03	44929	12048	32881	159.6	4218073	6085393	0
YHR090C	283	4.06	17.05	69.23	0.3042	0.86	1.460666e-05	1.127884e-04	1.965662e-03	127408	68462	58946	208.3	809058	1167225	0
YHR091C	644	0.89	74.12	65.91	0.2442	1.57	9.659355e-06	2.470081e-05	5.935527e-03	266333	103527	162806	252.8	5319118	7673865	0
YHR094C	571	2.47	732.44	1807.43	2.2897	13.07	1.534834e-04	6.854643e-05	3.398591e-02	91699	6515	85184	149.2	3307794	4772138	0
YHR097C	367	0.68	747.66	508.35	1.8213	6.68	7.626664e-05	1.888692e-05	6.129087e-02	100755	13112	87643	238.8	6795055	9803192	0
YHR098C	930	1.48	7670.52	11365.53	2.2724	21.13	1.075104e-04	4.115879e-05	3.964699e-02	205875	9301	196574	211.4	49453784	71346729	0
YHR099W	3745	0.29	NA	NA	3.2186	120.54	1.381015e-04	8.091145e-06	2.590662e-01	880049	7241	872808	233.1	NA	NA	0
YHR101C	336	1.32	596.10	786.58	0.6759	2.27	2.655536e-05	3.665374e-05	1.099655e-02	123174	37657	85517	254.5	15559391	22447457	0
YHR102W	1081	0.58	332.68	193.38	1.5738	17.01	6.473188e-05	1.614613e-05	6.085162e-02	278263	15448	262815	243.1	3562352	5139388	0
YHR103W	853	2.49	475.35	1182.68	0.6236	5.32	2.590601e-05	6.911209e-05	5.689431e-03	243936	38601	205335	240.7	12718530	18348960	0
YHR104W	328	1.65	3919.65	6458.53	3.5300	11.58	1.849831e-04	4.577035e-05	6.134371e-02	67998	5406	62592	190.8	14687247	21189218	0
YHR106W	343	2.38	187.69	447.25	0.2811	0.96	1.133880e-05	6.619277e-05	2.600033e-03	173219	88193	85026	247.9	11473564	16552854	0
YHR107C	408	2.46	2135.70	5260.00	2.9622	12.09	1.411267e-04	6.841353e-05	3.131047e-02	92724	7086	85638	209.9	10489559	15133235	0
YHR108W	586	2.10	9972.77	20926.60	4.3824	25.68	2.088773e-04	5.828817e-05	5.439177e-02	127735	4787	122948	209.8	33094044	47744613	1
YHR109W	586	0.54	294.16	157.63	0.7634	4.47	3.285697e-05	1.488477e-05	3.350486e-02	166593	30435	136158	232.4	6205527	8952684	0
YHR110W	213	4.43	35.17	155.69	0.4132	0.88	1.833627e-05	1.229510e-04	2.263608e-03	102535	54537	47998	225.3	1329662	1918296	0
YHR111W	441	3.43	114.51	393.15	0.6168	2.72	2.612441e-05	9.536819e-05	4.157815e-03	142405	38278	104127	236.1	3038312	4383358	0
YHR112C	379	1.48	186.78	276.82	1.0492	3.98	5.302575e-05	4.116835e-05	1.954995e-02	93849	18859	74990	197.9	2441582	3522458	0
YHR113W	491	2.72	209.43	570.53	0.9895	4.86	4.913789e-05	7.566993e-05	9.856337e-03	119224	20351	98873	201.4	2954323	4262187	0
YHR114W	634	0.90	4780.03	4317.50	2.5379	16.09	1.176831e-04	2.508994e-05	7.119292e-02	145223	8497	136726	215.7	28154103	40617785	0
YHR115C	417	1.90	715.84	1362.83	1.0065	4.20	4.257789e-05	5.288385e-05	1.222034e-02	122065	23486	98579	236.4	11653501	16812449	0
YHR117W	640	1.35	1698.08	2296.62	1.7713	11.34	8.380210e-05	3.756884e-05	3.385707e-02	147211	11933	135278	211.4	14045226	20262978	0
YHR118C	436	1.34	502.79	672.23	0.7796	3.40	3.253320e-05	3.713883e-05	1.329600e-02	135224	30738	104486	239.6	10712338	15454637	0
YHR119W	1081	1.14	282.23	321.90	0.6076	6.57	2.699477e-05	3.168174e-05	1.293281e-02	280362	37044	243318	225.1	7246969	10455167	0
YHR120W	960	1.63	1009.08	1648.27	0.2707	2.60	1.105120e-05	4.537320e-05	3.696853e-03	325658	90488	235170	245.0	63290966	91309563	0
YHR121W	188	10.36	40.27	417.29	0.7410	1.39	2.966325e-05	2.878211e-04	1.564294e-03	80672	33712	46960	249.8	941069	1357675	0
YHR122W	232	7.40	44.07	326.27	0.5409	1.25	2.155806e-05	2.056362e-04	1.591228e-03	104593	46386	58207	250.9	1417088	2044426	0
YHR123W	392	3.49	433.77	1515.68	0.8167	3.20	3.581674e-05	9.706099e-05	5.600975e-03	117310	27920	89390	228.0	8394575	12110812	0
YHR127W	244	2.84	1436.39	4078.89	2.1192	5.17	8.858851e-05	7.887998e-05	1.704641e-02	69656	11288	58368	239.2	11238826	16214199	0
YHR128W	217	9.27	1266.84	11746.56	2.9686	6.44	1.672487e-04	2.575655e-04	9.855924e-03	44496	5979	38517	177.5	5250288	7574564	0
YHR129C	385	1.40	42.14	59.17	0.4342	1.67	1.694789e-05	3.900563e-05	6.594936e-03	157638	59004	98634	256.2	1723433	2486389	0
YHR131C	851	0.94	109.61	103.36	0.2863	2.44	1.121726e-05	2.619333e-05	6.500078e-03	306344	89148	217196	255.2	6773304	9771812	0
YHR132C	431	4.52	530.61	2399.70	1.1530	4.97	5.111214e-05	1.256268e-04	6.175386e-03	116790	19565	97225	225.6	7195700	10381201	0
YHR132W-A	132	7.69	NA	NA	0.8368	1.10	3.511938e-05	2.135067e-04	2.496650e-03	59927	28474	31453	238.3	NA	NA	0
YHR133C	292	18.01	88.38	1591.56	0.4711	1.38	2.283447e-05	5.002140e-04	6.928790e-04	104036	43793	60243	206.3	2682863	3870553	0
YHR134W	270	3.81	1.74	6.63	0.1166	0.31	4.929261e-06	1.057343e-04	7.076007e-04	266753	202870	63883	236.6	244954	353394	0
YHR135C	539	2.32	2734.02	6343.71	2.1485	11.58	9.830031e-05	6.445238e-05	2.314932e-02	127977	10173	117804	218.6	19278471	27812954	0
YHR136C	149	17.07	45.57	777.83	0.5990	0.89	2.108366e-05	4.741191e-04	6.749644e-04	89759	47430	42329	284.1	1498206	2161454	0
YHR137W	514	10.27	822.32	8441.73	0.3549	1.82	1.650416e-05	2.851610e-04	8.784674e-04	171131	60591	110540	215.1	34535895	49824765	0
YHR138C	115	1.83	26.82	49.00	1.2597	1.45	5.896943e-05	5.075378e-05	1.763522e-02	41525	16958	24567	213.6	315196	454732	0
YHR142W	317	6.64	159.69	1061.09	0.4221	1.34	1.816100e-05	1.845701e-04	1.493485e-03	128733	55063	73670	232.4	6094985	8793205	0
YHR143W	326	9.47	4330.92	41012.94	2.4509	7.99	1.134828e-04	2.630499e-04	6.548087e-03	79219	8812	70407	216.0	26453032	38163658	0
YHR143W-A	71	19.35	44.48	860.83	1.1341	0.81	6.697074e-05	5.375617e-04	1.890946e-03	26955	14932	12023	169.3	460389	664201	0
YHR144C	313	4.30	77.53	333.66	0.5265	1.65	2.259360e-05	1.195470e-04	2.868594e-03	117195	44260	72935	233.0	2378495	3431443	0
YHR146W	466	5.16	680.37	3508.70	2.9136	13.58	1.345660e-04	1.432510e-04	1.425804e-02	108330	7431	100899	216.5	3504586	5056049	0
YHR147C	215	7.10	35.42	251.66	0.5428	1.17	2.114635e-05	1.973473e-04	1.626397e-03	102473	47289	55184	256.7	1161118	1675139	0
YHR148W	184	5.71	321.34	1834.19	1.4742	2.71	6.922538e-05	1.585515e-04	6.627005e-03	53629	14446	39183	213.0	3217590	4642001	0
YHR149C	735	1.24	949.29	1179.45	0.8422	6.19	3.584293e-05	3.451290e-05	1.576320e-02	200606	27900	172706	235.0	18357740	26484621	0
YHR150W	580	1.13	170.15	192.75	0.2584	1.50	1.048124e-05	3.146729e-05	5.055634e-03	238423	95409	143014	246.6	11252668	16234168	0
YHR151C	527	1.18	250.40	294.60	0.5397	2.84	2.293057e-05	3.268094e-05	1.064983e-02	167643	43610	124033	235.4	7569180	10920019	0
YHR152W	174	4.31	247.68	1067.60	1.9311	3.36	7.756938e-05	1.197349e-04	9.833133e-03	56209	12892	43317	248.9	2213200	3192972	0
YHR154W	1071	1.11	2089.67	2312.88	1.7232	18.46	7.348777e-05	3.074488e-05	3.627977e-02	264743	13608	251135	234.5	19710047	28435587	0
YHR155W	1229	0.60	1041.82	622.21	0.7144	8.78	3.145239e-05	1.658988e-05	2.877615e-02	310961	31794	279167	227.1	22959604	33123707	0
YHR156C	341	1.89	207.36	392.80	0.3711	1.27	1.614225e-05	5.261981e-05	4.656259e-03	140346	61949	78397	229.9	8903880	12845583	0
YHR158C	1165	0.86	802.23	689.05	2.0414	23.78	8.560937e-05	2.385892e-05	5.446191e-02	289475	11681	277794	238.4	6495348	9370806	0
YHR159W	505	0.99	58.45	57.71	0.5409	2.73	2.002214e-05	2.742732e-05	1.108025e-02	186363	49945	136418	270.1	2023376	2919114	0
YHR161C	638	2.32	214.51	498.65	0.4277	2.73	1.738519e-05	6.457263e-05	4.086516e-03	214465	57520	156945	246.0	8552385	12338484	0
YHR162W	130	75.15	34.97	2627.87	0.3579	0.47	1.585770e-05	2.087440e-03	1.153051e-04	92398	63061	29337	225.7	1528525	2205195	0
[truncated: 2,622 more rows]
